# Supplementary material for: SFMetrics: an analysis tool for scanning force microscopy images of biomolecules
Source: BMC Bioinformatics. 2015 Jan 28;16(1):27. doi: 10.1186/s12859-015-0457-8 (PMC4314933; doi:10.1186/s12859-015-0457-8)
Supplement: Additional file 3: — SFM example image of nuclear membrane in Asylum Research format. Image courtesy of S Yoshimura and S. Otsuka (Kyoto University). [file 12859_2015_457_MOESM3_ESM.zip]

Archive with 1 entries (1 files):
- 12859_2015_457_MOESM3_ESM.ibw
