# Supplementary material for: SFMetrics: an analysis tool for scanning force microscopy images of biomolecules
Source: BMC Bioinformatics. 2015 Jan 28;16(1):27. doi: 10.1186/s12859-015-0457-8 (PMC4314933; doi:10.1186/s12859-015-0457-8)
Supplement: Additional file 4: — SFM example image of DNA plasmid in ASCII format. [file 12859_2015_457_MOESM4_ESM.txt]

1,1673e-010	7,1048e-011	7,1201e-011	2,5363e-011	2,5516e-011	-2,0321e-011	2,5822e-011	2,5975e-011	2,6127e-011	-1,9557e-011	-1,9405e-011	-1,9252e-011	-1,9099e-011	-1,8946e-011	-1,8793e-011	-1,8641e-011	-1,8488e-011	-1,8335e-011	-1,8182e-011	-1,8029e-011	-1,7877e-011	2,8266e-011	-1,7571e-011	-6,3256e-011	-6,3103e-011	-1,696e-011	-1,6807e-011	2,9336e-011	-1,6501e-011	-1,6349e-011	-1,6196e-011	-1,6043e-011	-1,589e-011	-1,5738e-011	-1,5585e-011	-6,1269e-011	-1,5279e-011	-1,5126e-011	-1,4974e-011	3,1169e-011	3,1322e-011	-1,4515e-011	-1,4362e-011	3,1933e-011	3,2086e-011	-1,3751e-011	-1,3598e-011	-1,0527e-010	-1,0512e-010	-1,0497e-010
1,5524e-010	1,0879e-010	1,0848e-010	1,0818e-010	1,0787e-010	6,1728e-011	1,5279e-011	6,0964e-011	1,4668e-011	1,4362e-011	1,4057e-011	-3,2086e-011	-3,2239e-011	-3,2545e-011	-3,285e-011	1,2682e-011	1,2376e-011	-3,3614e-011	-7,991e-011	-8,0216e-011	-3,4378e-011	-3,4684e-011	1,0848e-011	1,0695e-011	-3,5448e-011	-8,1591e-011	-8,1744e-011	-8,2049e-011	-8,2202e-011	-3,6517e-011	-3,667e-011	-3,6823e-011	-8,2966e-011	-8,3271e-011	-8,3424e-011	-3,7587e-011	8,098e-012	-3,7892e-011	-3,8045e-011	7,6396e-012	5,3477e-011	5,3324e-011	5,3171e-011	7,0284e-012	-3,8962e-011	-3,9115e-011	6,7228e-012	6,57e-012	6,4172e-012	6,2645e-012
1,4194e-010	5,0421e-011	-4,0948e-011	-8,648e-011	-8,6022e-011	-3,9573e-011	-3,9115e-011	-3,8656e-011	7,6396e-012	-3,7892e-011	8,5563e-012	9,0147e-012	9,4731e-012	-3,6059e-011	-3,56e-011	-3,5142e-011	-8,0827e-011	-8,0368e-011	-3,392e-011	-3,3461e-011	1,2987e-011	-7,8535e-011	-3,2086e-011	-3,1628e-011	1,4821e-011	1,5279e-011	1,5585e-011	1,6043e-011	-2,9489e-011	1,696e-011	1,7418e-011	1,7877e-011	-2,7655e-011	-2,7197e-011	-2,6739e-011	1,971e-011	2,0168e-011	-2,5363e-011	-2,5058e-011	1,1322e-010	6,7687e-011	2,2308e-011	2,2766e-011	-2,2766e-011	-2,2308e-011	2,4141e-011	2,4599e-011	2,5058e-011	7,1354e-011	2,5975e-011
5,5769e-011	5,6075e-011	1,039e-011	-3,5295e-011	-3,4989e-011	-8,0521e-011	-8,0063e-011	-3,392e-011	-7,9452e-011	-3,3309e-011	-3,3003e-011	-7,8535e-011	-3,2392e-011	-3,2086e-011	-3,1781e-011	1,4515e-011	1,4821e-011	6,1269e-011	1,5585e-011	-3,01e-011	-2,9794e-011	-2,9489e-011	1,6807e-011	6,3103e-011	1,7571e-011	1,7877e-011	1,8182e-011	6,4478e-011	1,8793e-011	1,9099e-011	1,9557e-011	1,9863e-011	2,0168e-011	2,0474e-011	2,078e-011	6,7228e-011	6,7534e-011	6,7839e-011	2,2155e-011	2,246e-011	6,8909e-011	6,9215e-011	6,952e-011	-2,2155e-011	-2,1849e-011	-2,1391e-011	2,4905e-011	7,1201e-011	7,1506e-011	-2,0016e-011
1,4668e-010	5,4852e-011	8,8619e-012	8,8619e-012	8,7091e-012	5,4699e-011	5,4699e-011	5,4699e-011	-3,7128e-011	-3,7281e-011	8,5563e-012	-3,7281e-011	8,5563e-012	5,4547e-011	8,5563e-012	8,5563e-012	8,5563e-012	8,5563e-012	8,4035e-012	-3,7434e-011	-3,7434e-011	-8,3424e-011	-8,3424e-011	-8,3424e-011	-3,7434e-011	8,4035e-012	5,4394e-011	8,4035e-012	8,4035e-012	8,5563e-012	5,4547e-011	8,5563e-012	-3,7281e-011	-8,3271e-011	-3,7281e-011	8,5563e-012	5,4547e-011	5,4547e-011	5,4547e-011	8,7091e-012	8,7091e-012	-3,7128e-011	8,7091e-012	8,7091e-012	8,8619e-012	8,8619e-012	8,8619e-012	8,8619e-012	8,8619e-012	9,0147e-012
1,7678e-010	1,3018e-010	1,2972e-010	8,3424e-011	3,6976e-011	8,2507e-011	8,2202e-011	3,5753e-011	8,1285e-011	8,098e-011	3,4531e-011	-1,1765e-011	3,3767e-011	3,3461e-011	3,3156e-011	3,2697e-011	3,2392e-011	-1,3904e-011	-1,421e-011	3,1475e-011	-1,4668e-011	-1,4974e-011	-1,5279e-011	-6,1422e-011	-1,5738e-011	-1,6043e-011	-1,6196e-011	-1,6501e-011	2,9336e-011	2,9183e-011	2,903e-011	2,8725e-011	-1,7418e-011	-1,7571e-011	-1,7724e-011	7,4104e-011	7,4104e-011	1,1979e-010	1,1964e-010	7,3646e-011	7,3646e-011	7,3493e-011	-1,8488e-011	-1,8641e-011	-6,4478e-011	-6,4478e-011	-1,8793e-011	-1,8793e-011	-1,8793e-011	-6,4631e-011
3,8855e-010	2,9642e-010	1,5844e-010	6,6464e-011	6,6159e-011	2,0016e-011	-2,5975e-011	-2,6127e-011	-2,628e-011	-2,6433e-011	-7,2576e-011	-7,2576e-011	-2,6739e-011	-7,2882e-011	-7,2882e-011	-2,7044e-011	-2,7044e-011	1,8641e-011	6,4631e-011	6,4478e-011	1,8488e-011	1,8488e-011	1,8488e-011	1,8488e-011	-2,735e-011	-7,334e-011	-1,1933e-010	-7,334e-011	-7,334e-011	-7,334e-011	-2,7197e-011	1,8641e-011	-7,3187e-011	-7,3034e-011	-2,7044e-011	-2,6891e-011	-2,6739e-011	-7,2729e-011	-2,6586e-011	-2,6433e-011	-2,628e-011	-2,6127e-011	1,971e-011	-2,5975e-011	-2,5822e-011	-2,5669e-011	-2,5363e-011	-7,1201e-011	-2,5058e-011	2,0932e-011
4,8893e-010	3,9726e-010	2,5944e-010	2,136e-010	2,9947e-011	3,01e-011	3,01e-011	-6,1575e-011	-1,5585e-011	3,0406e-011	-1,531e-010	-1,5294e-010	-6,1117e-011	-6,0964e-011	-1,068e-010	-1,4668e-011	-1,065e-010	-1,0634e-010	3,1628e-011	-1,4057e-011	-1,0588e-010	-5,9742e-011	-5,9589e-011	-1,0543e-010	-5,913e-011	-1,0497e-010	-1,0482e-010	-5,8672e-011	-5,8366e-011	-1,5004e-010	-1,0405e-010	-5,7755e-011	-5,7602e-011	-1,1307e-011	3,4684e-011	-5,6838e-011	-1,0695e-011	-1,039e-011	-1,0237e-011	3,5906e-011	-9,7787e-012	3,6364e-011	3,667e-011	3,6823e-011	-8,7091e-012	-8,4035e-012	3,774e-011	3,7892e-011	-7,6396e-012	-5,3324e-011
6,02e-010	5,5647e-010	3,7327e-010	1,8992e-010	5,2713e-011	-3,8809e-011	-1,3018e-010	-1,2972e-010	-8,3271e-011	9,0147e-012	9,4731e-012	9,9315e-012	5,638e-011	1,0848e-011	1,1307e-011	-3,4225e-011	-3,3767e-011	-3,3309e-011	-3,285e-011	-7,8382e-011	-7,7924e-011	-3,1628e-011	-3,1169e-011	-3,0711e-011	-7,609e-011	-1,2162e-010	-1,2116e-010	-1,2071e-010	-1,2025e-010	-7,3798e-011	-7,3493e-011	-2,7197e-011	-7,2576e-011	-2,628e-011	-2,5822e-011	-2,5363e-011	-2,4905e-011	-7,0284e-011	-1,1597e-010	-1,1551e-010	-1,1505e-010	-6,8603e-011	-2,2308e-011	-2,1849e-011	-2,1544e-011	7,0895e-011	7,1354e-011	2,5822e-011	7,227e-011	2,6586e-011
6,8512e-010	6,4127e-010	5,5127e-010	4,1544e-010	2,7976e-010	9,7787e-011	5,3935e-011	-3,6212e-011	-3,4225e-011	-7,8229e-011	-7,6243e-011	-2,8572e-011	-7,2576e-011	-7,0743e-011	-6,8909e-011	-6,7076e-011	-1,1123e-010	-6,3409e-011	-6,1728e-011	-5,9894e-011	-1,2376e-011	-1,0543e-011	-8,8619e-012	-7,0284e-012	-5,3477e-012	-3,667e-012	4,4004e-011	4,5685e-011	1,3751e-012	3,0558e-012	5,0727e-011	6,4172e-012	5,4088e-011	9,6259e-012	1,1307e-011	-3,3003e-011	-7,7313e-011	-7,5785e-011	-2,8266e-011	-2,6739e-011	-2,5211e-011	-6,952e-011	-1,1398e-010	-2,0627e-011	2,6739e-011	7,4257e-011	2,9794e-011	-1,4668e-011	-5,913e-011	-1,0375e-010
5,4394e-010	5,0039e-010	5,9451e-010	5,968e-010	5,0727e-010	3,7174e-010	9,8551e-011	8,8619e-012	-3,4836e-011	-7,8535e-011	-1,2239e-010	-1,6593e-010	-2,0978e-010	-2,0764e-010	-2,0535e-010	-2,0321e-010	-1,5508e-010	-1,531e-010	-1,9695e-010	-1,4882e-010	-1,0084e-010	-5,2866e-011	-5,0727e-011	-2,7502e-012	4,5074e-011	1,3751e-012	3,3614e-012	-4,0643e-011	-3,8656e-011	-3,667e-011	1,1154e-011	-3,285e-011	-3,0864e-011	-2,903e-011	-7,3034e-011	-7,1201e-011	-2,3377e-011	-6,7381e-011	-6,5548e-011	-6,3714e-011	3,01e-011	-1,4057e-011	-1,2223e-011	8,1285e-011	8,3119e-011	8,4799e-011	4,0795e-011	4,2476e-011	-1,6807e-012	-4,599e-011
3,1521e-010	2,2491e-010	3,1811e-010	4,1147e-010	4,5868e-010	4,1422e-010	2,3178e-010	9,5342e-011	4,8893e-012	-8,5563e-011	-1,3018e-010	-1,7464e-010	-1,7327e-010	-2,1803e-010	-1,7067e-010	-1,6929e-010	-2,1391e-010	-1,667e-010	-1,6532e-010	-1,1826e-010	-1,1689e-010	-2,3835e-011	1,6135e-010	3,4623e-010	4,3958e-010	4,8664e-010	3,9604e-010	1,2177e-010	3,1169e-011	-1,3598e-011	-1,2376e-011	-5,6991e-011	-5,5769e-011	-1,0054e-010	-1,9114e-010	-1,8992e-010	-1,4271e-010	-1,4149e-010	-1,4026e-010	-9,3203e-011	-1,8381e-010	-1,8274e-010	-1,3553e-010	-4,2476e-011	4,5837e-012	5,6533e-012	-3,8962e-011	-8,3883e-011	-1,285e-010	-1,2743e-010
6,7534e-011	-2,1391e-011	-1,8488e-011	1,6822e-010	3,5478e-010	3,5753e-010	2,2246e-010	4,1712e-011	-4,7518e-011	-9,0605e-011	-1,7968e-010	-1,7693e-010	-1,7418e-010	-2,1758e-010	-2,6082e-010	-2,5822e-010	-1,6364e-010	-1,1505e-010	-1,1245e-010	-1,0986e-010	3,0406e-011	2,6265e-010	5,4088e-010	5,8916e-010	5,9161e-010	5,9421e-010	5,0482e-010	2,3178e-010	9,6412e-011	5,2713e-011	9,1675e-012	1,1612e-011	-3,1933e-011	-7,5479e-011	-1,1902e-010	-1,6272e-010	-1,6043e-010	-1,5814e-010	-1,5585e-010	-1,5371e-010	-1,0543e-010	-5,745e-011	-5,5158e-011	-5,3019e-011	-4,8893e-012	-2,7502e-012	-4,6601e-011	-4,4462e-011	-8,8161e-011	-1,3216e-010
-1,1307e-011	-9,9773e-011	-9,6564e-011	9,0605e-011	3,2346e-010	4,185e-010	2,3805e-010	1,1459e-011	-1,6914e-010	-2,1192e-010	-1,6288e-010	-1,5982e-010	-1,1077e-010	-1,5371e-010	-1,9664e-010	-1,9359e-010	-1,4454e-010	-9,5648e-011	4,5074e-011	1,8579e-010	3,2652e-010	5,1323e-010	5,1613e-010	4,7289e-010	4,7579e-010	5,2453e-010	5,2744e-010	3,4638e-010	2,1131e-010	7,6243e-011	-1,2834e-011	-1,0084e-011	-5,3324e-011	-1,8839e-010	-1,8579e-010	-1,3736e-010	-1,3476e-010	-1,78e-010	-1,754e-010	-2,188e-010	-2,162e-010	-2,1376e-010	-1,6532e-010	-1,1689e-010	-2,246e-011	-6,6006e-011	-1,5539e-010	-1,5294e-010	-1,9664e-010	-1,942e-010
-9,0758e-011	-1,7846e-010	-1,285e-010	1,5111e-010	3,8473e-010	3,887e-010	1,6288e-010	-1,0879e-010	-1,968e-010	-1,9298e-010	-1,8916e-010	-1,3965e-010	-1,8167e-010	-1,3216e-010	-3,667e-011	5,8978e-011	1,5447e-010	2,4981e-010	3,4531e-010	4,8664e-010	4,9016e-010	4,4783e-010	3,5921e-010	1,7907e-010	1,8243e-010	3,6945e-010	5,1063e-010	5,1399e-010	4,7152e-010	3,8274e-010	2,023e-010	2,1696e-011	-6,6923e-011	-1,5554e-010	-1,0634e-010	-1,4928e-010	-2,3805e-010	-2,3499e-010	-2,3194e-010	-2,2888e-010	-2,2598e-010	-1,311e-010	-2,2002e-010	-1,7128e-010	-1,2239e-010	-1,1948e-010	-1,1673e-010	-6,7839e-011	-6,5089e-011	-1,0833e-010
-2,5975e-011	-1,612e-010	-1,1276e-010	1,6547e-010	3,9756e-010	4,0016e-010	2,1895e-010	-8,2507e-012	-9,7634e-011	-9,5189e-011	-9,2745e-011	1,5279e-012	9,5953e-011	1,9023e-010	3,3034e-010	3,7862e-010	4,269e-010	3,3752e-010	2,4798e-010	1,1245e-010	-2,3072e-011	-6,677e-011	-1,1032e-010	-1,5401e-010	-1,0573e-010	8,0063e-011	3,12e-010	4,5196e-010	5,0024e-010	4,5639e-010	2,7487e-010	9,3203e-011	-8,8161e-011	-1,3216e-010	-1,7602e-010	-1,7388e-010	-1,7174e-010	-1,6975e-010	-1,6761e-010	-2,1146e-010	-2,0932e-010	-1,615e-010	-1,5951e-010	-1,5753e-010	-1,5554e-010	-1,5356e-010	-1,5157e-010	-1,4958e-010	-1,4775e-010	-1,4576e-010
-1,5768e-010	-2,4554e-010	-1,9542e-010	-7,7924e-012	2,7182e-010	3,6777e-010	2,7976e-010	1,4592e-010	1,0405e-010	1,5371e-010	2,0352e-010	2,9917e-010	3,9481e-010	4,4462e-010	5,4012e-010	4,981e-010	2,7212e-010	1,3797e-010	3,8198e-012	-8,4494e-011	-1,2682e-010	-1,233e-010	-1,6578e-010	-2,5409e-010	-2,0459e-010	-1,094e-010	7,7618e-011	2,6494e-010	4,0612e-010	4,0948e-010	3,2086e-010	4,8588e-011	-4,0031e-011	-8,2813e-011	-1,2559e-010	-1,6822e-010	-1,6501e-010	-1,6196e-010	-1,5875e-010	-1,5569e-010	-1,5264e-010	-1,9557e-010	-1,9252e-010	-1,8961e-010	-1,8671e-010	-1,8366e-010	-1,8075e-010	-1,3186e-010	-2,2094e-010	-1,722e-010
-2,1956e-010	-2,628e-010	-2,1391e-010	-7,334e-011	1,5906e-010	3,9145e-010	3,942e-010	3,9695e-010	3,9955e-010	4,4814e-010	4,9688e-010	4,9948e-010	4,5608e-010	3,2117e-010	2,3178e-010	1,4255e-010	7,334e-012	-8,1896e-011	-1,7128e-010	-2,1467e-010	-2,1223e-010	-2,0963e-010	-2,0719e-010	-1,586e-010	-2,0214e-010	-1,997e-010	-5,9436e-011	8,0827e-011	3,1292e-010	4,5303e-010	4,5547e-010	3,1995e-010	4,6754e-011	-4,2782e-011	-8,648e-011	-8,4035e-011	-1,2758e-010	-1,7128e-010	-2,1498e-010	-1,6685e-010	-1,6456e-010	-2,081e-010	-1,6013e-010	-1,5799e-010	-1,5569e-010	-1,5356e-010	-1,5142e-010	-1,4928e-010	-1,4714e-010	-1,45e-010
-1,2391e-010	-1,6746e-010	-1,6486e-010	-1,1627e-010	1,1582e-010	3,9405e-010	5,8015e-010	6,2858e-010	5,8504e-010	4,0383e-010	3,1445e-010	2,2491e-010	1,8152e-010	1,3797e-010	4,8588e-011	-4,0948e-011	-1,3048e-010	-2,2002e-010	-2,6341e-010	-2,6112e-010	-2,1299e-010	-2,107e-010	-2,0841e-010	-1,6013e-010	-2,0382e-010	-1,5554e-010	-1,0757e-010	-1,3293e-011	1,725e-010	4,5043e-010	6,3622e-010	5,4669e-010	3,1918e-010	1,3751e-010	-4,4004e-011	-1,3369e-010	-1,7754e-010	-1,754e-010	-1,2743e-010	-7,9452e-011	-7,7313e-011	-7,5326e-011	-7,334e-011	-2,5211e-011	-2,3224e-011	-6,7228e-011	-1,1108e-010	-1,5508e-010	-1,531e-010	-1,5111e-010
-6,1269e-011	-1,5157e-010	-1,5004e-010	-5,638e-011	8,2966e-011	3,1429e-010	3,1597e-010	2,7151e-010	1,8136e-010	1,369e-010	9,2439e-011	9,412e-011	4,981e-011	5,1338e-011	7,0284e-012	-3,7281e-011	-8,1744e-011	-3,4225e-011	-7,8688e-011	-7,716e-011	-1,2162e-010	-1,2009e-010	-1,1857e-010	-1,1704e-010	-1,1551e-010	-1,5982e-010	-1,5829e-010	-1,1093e-010	2,8266e-011	3,5142e-010	5,8259e-010	5,3798e-010	3,0986e-010	8,1744e-011	-8,7091e-012	-5,3171e-011	-5,1796e-011	-1,421e-010	-1,4072e-010	-1,3935e-010	-1,3782e-010	-1,3644e-010	-1,3507e-010	-1,3354e-010	-1,3216e-010	-1,3079e-010	-1,2941e-010	-1,2804e-010	-1,2666e-010	-7,9452e-011
3,0558e-011	-1,4362e-011	-1,5126e-010	-5,8519e-011	-1,1765e-011	3,4989e-011	8,1896e-011	1,2865e-010	-5,4088e-011	-7,1812e-012	3,942e-011	1,3216e-010	1,3308e-010	-4,9657e-011	4,3087e-011	-4,7977e-011	-4,706e-011	-1,3797e-010	-4,5379e-011	1,5279e-012	-8,9536e-011	-8,8619e-011	4,1254e-012	-8,6938e-011	-8,6022e-011	6,7228e-012	7,6396e-012	8,5563e-012	-3,667e-011	1,9389e-010	5,6212e-010	6,5487e-010	4,7197e-010	2,8908e-010	1,0634e-010	-7,6701e-011	-7,5785e-011	1,696e-011	1,7877e-011	-7,334e-011	-2,6433e-011	2,0321e-011	-2,4752e-011	-2,3988e-011	6,8603e-011	6,952e-011	-6,7534e-011	-1,1245e-010	-1,9863e-011	2,6891e-011
-7,4562e-011	-1,1872e-010	-1,6272e-010	-1,6089e-010	-2,1238e-011	2,6433e-011	-1,7571e-011	-6,1881e-011	-1,4057e-011	-5,8366e-011	-5,6533e-011	-5,4852e-011	-5,3019e-011	-9,7328e-011	-9,5648e-011	-9,3814e-011	-4,6143e-011	-4,4462e-011	-8,8772e-011	-4,1101e-011	-8,5411e-011	-3,774e-011	-8,2049e-011	-8,0521e-011	-1,2468e-010	-3,1169e-011	-7,5479e-011	-2,7961e-011	-2,628e-011	1,1307e-010	2,9825e-010	4,8374e-010	5,311e-010	3,9497e-010	2,5868e-010	1,6838e-010	1,2407e-010	3,3767e-011	-1,0695e-011	-5,5158e-011	-5,3783e-011	-5,2255e-011	-5,0727e-011	-3,2086e-012	-1,8335e-012	-3,0558e-013	1,0695e-012	2,5975e-012	3,9726e-012	5,5005e-012
1,9405e-011	-1,1826e-010	-1,1826e-010	-2,628e-011	-7,2118e-011	-7,1965e-011	-7,1965e-011	-2,5975e-011	-1,178e-010	-7,1659e-011	2,0321e-011	2,0321e-011	1,123e-010	6,6464e-011	2,078e-011	2,078e-011	2,0932e-011	-2,4905e-011	-7,059e-011	-1,6242e-010	-1,6226e-010	-1,1612e-010	-1,1597e-010	-1,6181e-010	-1,1566e-010	-6,952e-011	-2,353e-011	-6,9215e-011	-2,3224e-011	1,1475e-010	2,5272e-010	4,8267e-010	6,2064e-010	6,2079e-010	5,2912e-010	2,9962e-010	1,6211e-010	7,0284e-011	-2,1238e-011	-1,1291e-010	-6,6617e-011	-6,6464e-011	-6,6312e-011	-6,6006e-011	-2,0016e-011	-1,971e-011	-1,9405e-011	-1,9252e-011	-6,4784e-011	-6,4631e-011
6,9979e-011	-2,1696e-011	-2,1544e-011	-2,1391e-011	-6,7076e-011	-1,1276e-010	2,5211e-011	2,5363e-011	-2,0321e-011	-6,6006e-011	-1,9863e-011	2,628e-011	2,6586e-011	-6,4936e-011	-6,4784e-011	-6,4478e-011	-1,8335e-011	-6,3867e-011	-6,3714e-011	-6,3409e-011	-6,3103e-011	-6,2797e-011	-6,2492e-011	-1,0818e-010	-1,0787e-010	-1,0757e-010	-1,0726e-010	-1,5279e-010	-6,0658e-011	-1,4362e-011	7,7924e-011	2,6188e-010	4,46e-010	6,3011e-010	6,7641e-010	4,4707e-010	2,1773e-010	8,0368e-011	3,4836e-011	-5,6686e-011	-1,0222e-010	-1,0191e-010	-1,0145e-010	-5,5158e-011	-8,8619e-012	-5,4241e-011	-8,098e-012	-7,6396e-012	-7,1812e-012	3,9267e-011
4,2782e-012	-8,7244e-011	-4,0948e-011	-4,0643e-011	-4,0337e-011	-8,6022e-011	-8,5716e-011	-8,5411e-011	-8,5105e-011	-3,8809e-011	7,4868e-012	7,7924e-012	5,4088e-011	8,5563e-012	8,8619e-012	9,1675e-012	-3,6212e-011	-3,5906e-011	1,039e-011	-3,5142e-011	-1,2651e-010	-1,2621e-010	-1,2575e-010	-1,2529e-010	-7,9146e-011	-3,2697e-011	-1,2407e-010	-7,7924e-011	-7,7465e-011	-7,7007e-011	-3,0558e-011	6,1728e-011	1,5386e-010	4,2996e-010	6,1407e-010	6,1453e-010	4,3133e-010	2,0214e-010	6,4784e-011	-7,2576e-011	-1,1796e-010	-1,175e-010	-7,1201e-011	-7,0743e-011	-7,0131e-011	-6,9673e-011	-6,9215e-011	-6,8756e-011	-2,2308e-011	-2,1696e-011
5,3477e-011	8,2507e-012	5,4547e-011	5,5158e-011	5,5616e-011	1,039e-011	1,0848e-011	1,1459e-011	-3,4073e-011	-3,3461e-011	-3,3003e-011	-7,8229e-011	-7,7618e-011	-7,716e-011	-7,6549e-011	-3,0253e-011	-2,9642e-011	-2,903e-011	-7,441e-011	-7,3798e-011	-7,3187e-011	-2,6891e-011	-1,1811e-010	-1,1765e-010	-1,1704e-010	-1,1643e-010	-1,1597e-010	-1,1536e-010	-1,1475e-010	-2,0612e-010	-1,5967e-010	-1,1307e-010	2,5211e-011	3,0131e-010	5,7755e-010	6,24e-010	4,8679e-010	3,036e-010	2,1223e-010	1,67e-010	7,5632e-011	-6,1575e-011	-1,0695e-010	-1,0634e-010	-1,5187e-010	-1,0527e-010	-5,8672e-011	-1,0405e-010	-1,0359e-010	-1,1154e-011
9,0758e-011	4,5074e-011	4,5532e-011	4,599e-011	4,6449e-011	1,0695e-012	-4,4462e-011	-8,9841e-011	-4,3546e-011	-4,3087e-011	4,9199e-011	4,9657e-011	-4,1712e-011	-8,7091e-011	-8,6633e-011	-8,6174e-011	-3,9879e-011	6,57e-012	7,0284e-012	7,6396e-012	-3,7892e-011	-8,3271e-011	-8,2813e-011	-8,2202e-011	-8,1744e-011	-1,2728e-010	-3,4836e-011	-8,0216e-011	-7,9757e-011	-7,9146e-011	-3,285e-011	1,3751e-011	-3,1781e-011	1,5264e-010	4,7457e-010	6,13e-010	5,6747e-010	4,3026e-010	1,5524e-010	1,8029e-011	-2,7502e-011	-7,2729e-011	-7,2118e-011	-1,1765e-010	-1,6303e-010	-1,6242e-010	-1,1597e-010	-6,9367e-011	-2,2919e-011	2,353e-011
1,3155e-010	8,7702e-011	8,9689e-011	4,5685e-011	4,7671e-011	3,667e-012	5,5005e-012	-3,8351e-011	-3,6517e-011	-8,0674e-011	-3,2697e-011	6,0964e-011	1,6807e-011	-2,7197e-011	-7,1354e-011	-1,1536e-010	-6,7687e-011	-6,6006e-011	-6,4172e-011	-1,6349e-011	-6,0658e-011	-5,8978e-011	-1,0298e-010	-5,5463e-011	-5,3783e-011	-9,7939e-011	-9,6259e-011	-9,4578e-011	-1,3889e-010	-1,3721e-010	-1,3553e-010	-8,7855e-011	-4,049e-011	5,3019e-011	1,9236e-010	4,2369e-010	6,0903e-010	5,6457e-010	3,3645e-010	2,0016e-010	1,5585e-010	6,5395e-011	2,1085e-011	-2,3377e-011	-2,1849e-011	-2,0321e-011	2,7044e-011	-6,3256e-011	-6,1881e-011	-6,0505e-011
5,3935e-011	8,7091e-012	-3,6517e-011	-3,5906e-011	1,0848e-011	5,7297e-011	-3,3767e-011	-3,3156e-011	-7,8535e-011	-7,7771e-011	1,4821e-011	1,5585e-011	-7,5785e-011	-7,5021e-011	-7,441e-011	-7,3646e-011	1,8946e-011	1,971e-011	-2,5669e-011	2,1085e-011	2,1696e-011	2,2308e-011	-6,8909e-011	-6,8298e-011	-6,7534e-011	-1,1276e-010	-1,5799e-010	-1,5738e-010	-1,1077e-010	-1,1001e-010	-6,3561e-011	-1,0863e-010	-6,2186e-011	-1,5585e-011	7,7007e-011	3,5325e-010	6,7549e-010	6,761e-010	4,9306e-010	3,1001e-010	1,2697e-010	-1,0237e-011	-9,4731e-012	-8,8619e-012	-5,4241e-011	-5,3477e-011	-9,8703e-011	-5,2255e-011	-5,5005e-012	-4,8893e-012
1,1597e-010	7,1201e-011	-6,5548e-011	-6,4478e-011	-1,0955e-010	-1,0848e-010	-1,0741e-010	-1,0634e-010	-5,9436e-011	-5,8366e-011	-1,1307e-011	3,56e-011	8,2507e-011	3,7587e-011	3,8656e-011	-5,2255e-011	-5,1185e-011	-5,0116e-011	-3,2086e-012	4,3698e-011	-1,0695e-012	-9,1981e-011	-9,1064e-011	-8,9994e-011	-1,3476e-010	-1,3385e-010	-1,3278e-010	-1,3171e-010	-8,4952e-011	-8,3883e-011	-8,2813e-011	-3,5906e-011	1,1154e-011	1,2223e-011	5,8978e-011	3,3568e-010	6,5807e-010	7,5097e-010	6,1438e-010	3,3966e-010	1,5692e-010	6,6006e-011	2,1238e-011	-2,3683e-011	-6,8756e-011	-2,1696e-011	-2,078e-011	-1,971e-011	2,7197e-011	-1,7724e-011
1,3094e-010	1,3155e-010	4,0337e-011	-5,088e-011	-1,424e-010	-1,8763e-010	-1,4118e-010	-9,4578e-011	-9,3967e-011	-4,7365e-011	-4,6754e-011	-1,3812e-010	-1,3751e-010	-1,369e-010	-9,03e-011	-8,9689e-011	-8,9078e-011	-8,8619e-011	-8,8008e-011	-4,1407e-011	-4,0795e-011	-4,0184e-011	-8,5563e-011	-1,3094e-010	-1,3033e-010	-8,373e-011	-1,2911e-010	-1,285e-010	-8,1896e-011	-8,1285e-011	-1,2666e-010	-1,2605e-010	-7,9452e-011	-3,285e-011	1,3598e-011	2,4386e-010	4,7427e-010	6,5868e-010	6,593e-010	5,6808e-010	4,7671e-010	2,9367e-010	1,5646e-010	6,5242e-011	6,5853e-011	6,6464e-011	6,7076e-011	2,1696e-011	2,2308e-011	-2,2919e-011
3,6731e-010	2,3041e-010	9,3661e-011	-4,3087e-011	-8,8161e-011	-8,7244e-011	-8,6174e-011	-8,5258e-011	-1,3033e-010	-1,2941e-010	-8,2507e-011	-8,1438e-011	-1,2651e-010	-1,2559e-010	-1,2468e-010	-7,7771e-011	-7,6854e-011	-7,5937e-011	-1,2101e-010	-7,4104e-011	-7,3187e-011	-7,227e-011	-7,1354e-011	-7,0437e-011	-6,9673e-011	-1,1475e-010	-1,5967e-010	-1,1291e-010	-1,5783e-010	-1,5707e-010	-1,5615e-010	-1,094e-010	-1,0863e-010	-1,0772e-010	-6,0811e-011	-6,0047e-011	1,7052e-010	4,4692e-010	6,3149e-010	6,7824e-010	6,3317e-010	4,9611e-010	3,1338e-010	2,2231e-010	1,314e-010	8,6174e-011	4,0948e-011	8,7855e-011	1,3461e-010	1,3537e-010
4,2614e-010	3,8198e-010	2,0016e-010	6,402e-011	-7,1965e-011	-7,0131e-011	-6,8298e-011	-6,6617e-011	-1,8793e-011	2,903e-011	-1,5279e-011	-5,9436e-011	-5,7755e-011	-1,0191e-010	-1,0008e-010	-5,256e-011	-5,088e-011	-1,4103e-010	-1,8518e-010	-1,835e-010	-1,8182e-010	-1,3415e-010	-1,7846e-010	-2,2262e-010	-2,2109e-010	-2,1941e-010	-1,7189e-010	-1,7021e-010	-1,6868e-010	-2,1284e-010	-1,6532e-010	-1,178e-010	-1,1612e-010	-1,1459e-010	-6,7076e-011	-6,5395e-011	-6,3867e-011	1,2132e-010	3,5264e-010	5,3798e-010	6,3134e-010	6,3286e-010	5,4256e-010	4,0627e-010	2,6998e-010	2,7151e-010	2,7304e-010	2,7441e-010	2,7594e-010	2,7747e-010
4,489e-010	3,6089e-010	3,1872e-010	2,7671e-010	1,8854e-010	1,0054e-010	1,0436e-010	1,0802e-010	1,5783e-010	1,1551e-010	7,334e-011	-1,4974e-011	-1,4897e-010	-1,913e-010	-9,5953e-011	-4,5837e-013	-8,8772e-011	-1,7709e-010	-2,654e-010	-2,6188e-010	-2,5837e-010	-2,0902e-010	-2,5134e-010	-2,9397e-010	-2,9061e-010	-2,871e-010	-3,2972e-010	-2,8037e-010	-2,7716e-010	-2,738e-010	-2,2445e-010	-2,2124e-010	-2,1803e-010	-2,1467e-010	-2,1146e-010	-1,6242e-010	-1,1337e-010	-1,8335e-011	7,6701e-011	1,7174e-010	3,5845e-010	4,9948e-010	5,4852e-010	5,5158e-010	5,5448e-010	5,5754e-010	5,6059e-010	5,1751e-010	5,2041e-010	5,2346e-010
4,1055e-010	3,2438e-010	3,2988e-010	3,3553e-010	3,8687e-010	3,9222e-010	3,9772e-010	3,5723e-010	3,6257e-010	3,2193e-010	2,8114e-010	2,4049e-010	1,0787e-010	2,1238e-011	2,6433e-011	-1,4515e-011	-1,4729e-010	-2,8007e-010	-3,2102e-010	-3,1597e-010	-2,6525e-010	-2,6051e-010	-3,0146e-010	-3,4271e-010	-3,3798e-010	-3,3324e-010	-3,7449e-010	-3,6991e-010	-3,1918e-010	-4,0643e-010	-3,5616e-010	-3,0558e-010	-3,0115e-010	-3,4271e-010	-3,3828e-010	-3,7969e-010	-3,2957e-010	-2,793e-010	-2,7502e-010	-1,7892e-010	9,0147e-012	1,5096e-010	2,9275e-010	3,8885e-010	4,8481e-010	5,3477e-010	4,9275e-010	4,5074e-010	4,5471e-010	5,0452e-010
1,7617e-010	8,8314e-011	1,8457e-010	3,2652e-010	4,6831e-010	5,1842e-010	4,3072e-010	2,9703e-010	2,0917e-010	2,133e-010	4,0093e-010	4,5089e-010	3,1704e-010	1,3705e-010	4,9199e-011	-3,8809e-011	-3,4836e-011	-3,1017e-011	1,8641e-011	-2,353e-011	-6,57e-011	-6,2033e-011	-5,8366e-011	-8,7091e-012	-5,1032e-011	-1,3919e-010	-1,3568e-010	-1,7785e-010	-2,2033e-010	-2,628e-010	-2,5929e-010	-2,0978e-010	-2,0627e-010	-2,0291e-010	-2,4554e-010	-2,8801e-010	-2,3881e-010	-2,3545e-010	-2,3209e-010	-1,8274e-010	-1,3354e-010	-1,3033e-010	-1,2712e-010	1,3751e-011	6,295e-011	6,6159e-011	2,3224e-011	-1,9557e-011	7,5479e-011	2,1635e-010
-1,1154e-010	-1,0772e-010	-5,7908e-011	-8,2507e-012	8,7244e-011	1,3705e-010	9,4731e-011	6,57e-012	-8,1591e-011	-3,1933e-011	2,0138e-010	3,8855e-010	4,8404e-010	4,4172e-010	3,0742e-010	1,7311e-010	1,7647e-010	1,7999e-010	2,2934e-010	2,7869e-010	1,9023e-010	1,476e-010	5,8978e-011	1,6501e-011	-7,2118e-011	-1,1475e-010	-1,5753e-010	-2,0031e-010	-2,4294e-010	-2,3973e-010	-2,3667e-010	-2,3347e-010	-2,3041e-010	-2,2735e-010	-2,7029e-010	-2,2124e-010	-2,6418e-010	-2,1528e-010	-2,1238e-010	-2,0932e-010	-1,6058e-010	-6,57e-011	-6,2797e-011	-6,0047e-011	-1,1307e-011	-8,5563e-012	-5,8061e-012	-9,4884e-011	-4,6143e-011	2,4447e-012
-1,4087e-010	-1,8289e-010	-1,3323e-010	-1,2957e-010	-1,7174e-010	-1,2223e-010	-2,1039e-010	-2,0673e-010	-1,5707e-010	-1,0772e-010	3,3614e-011	2,6693e-010	4,0826e-010	5,036e-010	5,0696e-010	4,6464e-010	4,2201e-010	4,2552e-010	4,2889e-010	4,7824e-010	4,3561e-010	4,8496e-010	4,8817e-010	3,9955e-010	1,7311e-010	3,8656e-011	-4,1254e-012	-1,3873e-010	-1,8152e-010	-1,7831e-010	-1,7525e-010	-2,1803e-010	-2,6082e-010	-2,5776e-010	-2,547e-010	-2,518e-010	-2,4874e-010	-2,4569e-010	-2,8862e-010	-2,3988e-010	-1,9099e-010	-1,8809e-010	-1,3935e-010	-1,3644e-010	-1,7938e-010	-1,3079e-010	-1,2804e-010	-1,2514e-010	-1,2239e-010	-7,3646e-011
-1,7128e-010	-2,1391e-010	-2,5684e-010	-2,5379e-010	-2,0474e-010	-1,5585e-010	-1,5279e-010	-1,4974e-010	-2,3851e-010	-1,8961e-010	-1,4072e-010	0	1,8671e-010	3,2728e-010	4,2216e-010	3,3309e-010	2,9015e-010	2,4706e-010	2,4981e-010	3,4455e-010	4,3928e-010	4,8802e-010	5,3676e-010	5,3951e-010	4,9627e-010	3,612e-010	2,7212e-010	9,1217e-011	1,9863e-012	-8,7244e-011	-1,7647e-010	-1,7372e-010	-1,7113e-010	-1,6853e-010	-2,5776e-010	-2,5516e-010	-2,0673e-010	-2,0413e-010	-2,0168e-010	-1,9909e-010	-2,4248e-010	-1,9405e-010	-1,4561e-010	-1,4317e-010	-1,4072e-010	-1,3828e-010	-1,3583e-010	-1,3339e-010	-1,311e-010	-3,6823e-011
-1,3446e-011	-5,7602e-011	-5,5769e-011	-9,9773e-011	-9,7939e-011	-9,6106e-011	-9,4272e-011	-9,2439e-011	-9,0605e-011	-1,3476e-010	-8,6938e-011	-3,9267e-011	8,4035e-012	1,0206e-010	1,4989e-010	1,5157e-010	1,0741e-010	1,7418e-011	1,9099e-011	2,0932e-011	1,1444e-010	2,5409e-010	3,9359e-010	5,3309e-010	5,3492e-010	4,9061e-010	4,9229e-010	4,023e-010	2,2017e-010	3,8198e-011	-9,7939e-011	-9,6259e-011	-9,4578e-011	-1,3889e-010	-1,8304e-010	-1,8136e-010	-1,7968e-010	-1,3216e-010	-1,7632e-010	-1,7464e-010	-1,7311e-010	-1,2559e-010	-1,6975e-010	-2,1406e-010	-1,6654e-010	-1,1902e-010	-7,1506e-011	-6,9826e-011	2,353e-011	1,1719e-010
-3,5906e-011	-1,2651e-010	-1,2514e-010	-1,699e-010	-1,6853e-010	-1,6731e-010	-1,6593e-010	-1,6471e-010	-2,0917e-010	-1,6211e-010	-1,6074e-010	-1,1352e-010	-1,123e-010	-1,5692e-010	-2,4752e-010	-2,463e-010	-1,9909e-010	-1,9771e-010	-1,5065e-010	-1,4943e-010	-1,9405e-010	-1,4683e-010	-5,3783e-011	1,3125e-010	3,1613e-010	4,5517e-010	5,4822e-010	4,5761e-010	2,2919e-010	4,6754e-011	-4,4004e-011	-8,8619e-011	-8,7397e-011	-1,3216e-010	-1,3094e-010	-1,2972e-010	-1,285e-010	-3,56e-011	-3,4378e-011	-1,2498e-010	-1,696e-010	-1,2254e-010	-7,5479e-011	-2,8419e-011	-2,7197e-011	1,5768e-010	2,9672e-010	4,816e-010	5,745e-010	6,677e-010
2,0016e-011	-7,0284e-011	-6,8756e-011	-1,1307e-010	-2,0352e-010	-2,0199e-010	-2,0062e-010	-1,531e-010	-1,0558e-010	-1,5004e-010	-1,9466e-010	-1,0115e-010	-1,4561e-010	-1,4424e-010	-1,4271e-010	-1,4133e-010	-1,8595e-010	-2,3026e-010	-2,2888e-010	-2,2751e-010	-1,8029e-010	-1,3278e-010	-8,5411e-011	-8,4035e-011	9,1675e-012	1,4836e-010	3,3339e-010	4,7258e-010	4,2797e-010	2,4554e-010	6,3103e-011	-2,735e-011	-7,1812e-011	-7,059e-011	-6,9215e-011	-2,2155e-011	-2,078e-011	7,227e-011	1,6563e-010	1,2086e-010	1,2208e-010	1,2346e-010	7,8688e-011	1,259e-010	2,6494e-010	4,4997e-010	6,8084e-010	7,2805e-010	6,3745e-010	6,3867e-010
-1,476e-010	-2,8221e-010	-2,79e-010	-2,7594e-010	-2,7289e-010	-2,6968e-010	-2,6662e-010	-2,6357e-010	-2,6051e-010	-2,5745e-010	-2,0856e-010	-2,055e-010	-2,0245e-010	-2,4554e-010	-2,4263e-010	-2,3973e-010	-2,3667e-010	-1,8778e-010	-1,8503e-010	-2,2812e-010	-2,2521e-010	-2,6845e-010	-2,1956e-010	-1,2498e-010	-3,0406e-011	1,8488e-011	1,1307e-010	3,4546e-010	4,8588e-010	4,4279e-010	2,1589e-010	1,2651e-010	3,7434e-011	8,6022e-011	1,8045e-010	4,1269e-010	5,0712e-010	5,557e-010	5,1231e-010	4,6907e-010	4,7152e-010	5,1995e-010	5,6838e-010	6,1682e-010	7,1125e-010	7,1369e-010	6,7014e-010	5,3477e-010	4,4539e-010	3,5585e-010
-1,8946e-010	-2,3178e-010	-2,2842e-010	-2,709e-010	-2,6754e-010	-3,1001e-010	-3,0665e-010	-2,573e-010	-2,5394e-010	-2,5058e-010	-2,9336e-010	-2,9e-010	-2,408e-010	-1,4576e-010	-1,4255e-010	-1,3935e-010	-1,3614e-010	-1,7892e-010	-2,217e-010	-2,1864e-010	-2,1559e-010	-2,1253e-010	-2,5547e-010	-2,0642e-010	-2,0352e-010	-1,0863e-010	-1,3904e-011	1,7281e-010	3,5937e-010	4,5425e-010	5,0299e-010	4,6006e-010	4,1682e-010	5,1155e-010	5,6029e-010	6,0887e-010	5,6579e-010	5,2255e-010	5,2514e-010	5,279e-010	6,2232e-010	5,7923e-010	5,3584e-010	5,3844e-010	5,4104e-010	4,9764e-010	3,6242e-010	1,8121e-010	4,5837e-011	2,4447e-012
-1,1093e-010	-1,5401e-010	-1,5126e-010	-1,4851e-010	-1,4576e-010	-9,7328e-011	-9,4578e-011	-1,3767e-010	-1,8106e-010	-2,243e-010	-2,217e-010	-1,7311e-010	-1,7052e-010	-2,1391e-010	-2,1131e-010	-1,6272e-010	-1,1414e-010	-1,5753e-010	-1,5508e-010	-1,9848e-010	-1,5004e-010	-1,9343e-010	-1,9099e-010	-1,8854e-010	-1,4011e-010	-1,3767e-010	-8,923e-011	5,088e-011	3,2896e-010	5,609e-010	7,0116e-010	6,5746e-010	6,1407e-010	5,7037e-010	5,7266e-010	4,8313e-010	3,9374e-010	3,0406e-010	2,6036e-010	3,5448e-010	4,9459e-010	4,9673e-010	4,0719e-010	2,7151e-010	1,8197e-010	1,3812e-010	4,8435e-011	4,5837e-012	-8,5105e-011	-1,2896e-010
3,0864e-011	-1,4362e-011	-5,9589e-011	-1,0466e-010	-1,0375e-010	-5,7144e-011	-5,638e-011	-1,0145e-010	-1,0069e-010	-9,9773e-011	-9,9009e-011	-5,2408e-011	-9,7481e-011	-9,6717e-011	-4,9963e-011	-4,9199e-011	-4,8435e-011	-9,3508e-011	-9,2592e-011	-9,1828e-011	-1,3705e-010	-9,03e-011	-1,3553e-010	-8,8619e-011	-1,3385e-010	-1,3308e-010	-8,6327e-011	6,4172e-012	1,45e-010	3,2942e-010	4,68e-010	5,1476e-010	5,1567e-010	5,1644e-010	3,7938e-010	2,4233e-010	1,971e-010	1,5218e-010	1,0695e-010	1,0772e-010	1,5447e-010	1,0925e-010	1,1016e-010	1,1093e-010	1,1169e-010	1,1245e-010	1,1322e-010	-2,3835e-011	-1,1475e-010	-1,1398e-010
5,5158e-011	1,0084e-011	-3,5142e-011	-8,0216e-011	-3,3461e-011	-7,8535e-011	-7,7771e-011	-7,6854e-011	-7,609e-011	-1,2132e-010	-1,204e-010	-7,3646e-011	-1,1887e-010	-1,1811e-010	-1,1719e-010	-7,0437e-011	-6,9673e-011	-6,8909e-011	-1,1398e-010	-1,1322e-010	-1,1245e-010	-6,57e-011	-6,4936e-011	-6,402e-011	-6,3256e-011	-6,2492e-011	-1,589e-011	3,0864e-011	7,7618e-011	1,2422e-010	1,2498e-010	1,259e-010	1,7265e-010	2,1926e-010	1,7418e-010	1,7495e-010	1,2972e-010	1,3048e-010	1,3125e-010	8,6174e-011	8,6938e-011	1,3354e-010	8,8466e-011	4,324e-011	8,9994e-011	9,0758e-011	4,5532e-011	3,0558e-013	9,1675e-013	1,6807e-012
1,0329e-010	5,8519e-011	1,3904e-011	-3,0711e-011	-2,9489e-011	1,7571e-011	1,8793e-011	-2,5975e-011	-7,0743e-011	-2,353e-011	-2,2308e-011	-2,1085e-011	-2,0016e-011	-1,8793e-011	-1,7724e-011	-1,0833e-010	-6,1422e-011	-6,02e-011	-5,913e-011	-1,039e-010	-1,0268e-010	-1,476e-010	-1,0054e-010	-9,9467e-011	-9,8398e-011	-9,7328e-011	-9,6259e-011	-9,5189e-011	-4,8282e-011	-1,2223e-012	-1,5279e-013	-4,5074e-011	1,8335e-012	4,8741e-011	4,981e-011	5,0727e-011	5,1796e-011	9,8703e-011	1,4576e-010	1,9252e-010	1,0176e-010	5,6686e-011	5,7602e-011	1,2682e-011	1,3751e-011	1,4668e-011	1,5585e-011	1,6501e-011	1,7418e-011	1,8335e-011
3,0406e-011	-1,6196e-011	2,9183e-011	2,8572e-011	7,3951e-011	2,7502e-011	2,7044e-011	2,6433e-011	2,5975e-011	-2,0627e-011	2,4905e-011	-2,1544e-011	-6,7839e-011	-6,8298e-011	-2,3072e-011	2,246e-011	6,7992e-011	-2,4294e-011	-2,4752e-011	2,078e-011	2,0321e-011	2,0016e-011	1,9557e-011	6,4936e-011	-2,7197e-011	-7,3493e-011	-2,7961e-011	1,7571e-011	-2,8725e-011	-2,903e-011	-2,9336e-011	-2,9794e-011	1,589e-011	1,5585e-011	6,1117e-011	1,068e-010	6,0505e-011	1,4362e-011	1,4057e-011	-3,2086e-011	1,3598e-011	5,913e-011	5,8978e-011	5,8672e-011	5,8366e-011	5,8214e-011	5,7908e-011	1,0375e-010	1,0359e-010	1,1459e-011
5,8366e-011	-3,3156e-011	-3,285e-011	-3,2545e-011	1,3598e-011	5,9742e-011	1,0619e-010	1,065e-010	1,4974e-011	-3,0711e-011	1,5585e-011	1,589e-011	1,6196e-011	1,6501e-011	-2,903e-011	-2,8725e-011	-2,8419e-011	1,7877e-011	1,8335e-011	1,1047e-010	1,8946e-011	1,9405e-011	1,971e-011	2,0168e-011	2,0474e-011	2,0932e-011	2,1238e-011	-7,0131e-011	-6,9826e-011	-6,9367e-011	-2,3224e-011	2,3224e-011	2,353e-011	-2,2002e-011	2,4447e-011	2,4752e-011	2,5211e-011	7,1506e-011	1,178e-010	7,227e-011	7,2729e-011	7,3187e-011	7,3493e-011	2,8114e-011	2,8572e-011	-1,696e-011	-1,6501e-011	2,9947e-011	7,609e-011	7,6549e-011
9,3814e-011	4,7671e-011	1,6807e-012	1,5279e-012	4,7365e-011	1,3919e-010	1,3904e-010	1,3904e-010	1,3889e-010	9,2897e-011	1,0695e-012	4,6754e-011	9,1675e-013	9,1675e-013	-4,5074e-011	-9,0911e-011	-4,5074e-011	-4,5074e-011	-4,5074e-011	4,6754e-011	9,1675e-013	9,1675e-013	1,0695e-012	-4,4921e-011	-4,4921e-011	1,2223e-012	1,2223e-012	1,3751e-012	1,3751e-012	-4,4462e-011	-4,431e-011	-4,431e-011	-4,4157e-011	-4,4004e-011	2,1391e-012	2,2919e-012	2,4447e-012	4,8435e-011	4,8588e-011	4,8741e-011	3,0558e-012	-4,2782e-011	3,3614e-012	-4,2323e-011	-4,217e-011	-4,2018e-011	-4,1712e-011	4,431e-012	-4,1254e-011	-4,1101e-011
1,5432e-011	-3,01e-011	-2,9642e-011	1,6654e-011	1,0894e-010	1,094e-010	1,097e-010	1,1016e-010	1,1062e-010	1,1108e-010	1,1154e-010	1,12e-010	2,0627e-011	-7,0895e-011	-2,4447e-011	6,7839e-011	2,246e-011	2,2919e-011	2,3377e-011	-2,2155e-011	2,4294e-011	-2,1085e-011	-6,6617e-011	-6,6159e-011	-1,971e-011	-1,9099e-011	-1,1047e-010	-6,4172e-011	-6,3561e-011	-6,3103e-011	-1,6501e-011	-1,6043e-011	-6,1422e-011	-1,4974e-011	-1,4362e-011	-1,3904e-011	-1,3293e-011	-1,2834e-011	-5,8214e-011	-5,7602e-011	-1,1154e-011	3,5448e-011	3,6059e-011	3,667e-011	3,7128e-011	-8,2507e-012	-5,363e-011	-5,3019e-011	-6,4172e-012	-5,8061e-012
-1,421e-011	-1,5279e-011	-1,6349e-011	-6,3561e-011	-1,8641e-011	-1,971e-011	-2,078e-011	2,4294e-011	1,1505e-010	1,1398e-010	6,7076e-011	6,6159e-011	-2,6586e-011	-7,3493e-011	-7,441e-011	-7,5326e-011	-7,6243e-011	-3,1169e-011	1,4057e-011	1,3293e-011	5,8214e-011	1,1612e-011	1,0848e-011	-3,5906e-011	-3,667e-011	-3,7281e-011	-3,8045e-011	-3,8809e-011	-3,942e-011	-4,0031e-011	-4,0643e-011	4,5837e-012	4,981e-011	3,5142e-012	2,903e-012	-4,3698e-011	-4,4157e-011	-9,0758e-011	-4,5226e-011	-4,5837e-011	-3,0558e-013	-4,6754e-011	-1,2223e-012	-4,7671e-011	-2,1391e-012	-4,8435e-011	-4,8893e-011	-9,5189e-011	-9,5648e-011	-4,9963e-011
3,0711e-011	-6,1117e-011	-1,5126e-011	-1,5126e-011	-1,5126e-011	-1,5126e-011	-6,1117e-011	-1,4974e-011	3,0864e-011	7,6854e-011	7,7007e-011	7,7007e-011	-1,4668e-011	-1,4668e-011	-6,0505e-011	-6,0505e-011	-6,0353e-011	-1,4362e-011	-1,421e-011	-6,0047e-011	-6,0047e-011	-5,9894e-011	-5,9742e-011	-5,9589e-011	-1,3446e-011	-5,9436e-011	-1,3293e-011	3,2697e-011	3,285e-011	3,3003e-011	7,9146e-011	3,3309e-011	3,3461e-011	-1,2223e-011	3,392e-011	3,4073e-011	-1,1612e-011	-1,1459e-011	-5,7297e-011	-5,6991e-011	-5,6838e-011	-1,0695e-011	3,5448e-011	8,1591e-011	-1,0084e-011	-9,7787e-012	-9,6259e-012	-9,3203e-012	-5,5158e-011	-5,4852e-011
1,3461e-010	4,3087e-011	-2,4447e-012	-4,7824e-011	-4,7365e-011	-1,2223e-012	-7,6396e-013	-3,0558e-013	4,6143e-011	9,2439e-011	4,706e-011	4,7518e-011	1,9863e-012	2,4447e-012	-4,3087e-011	-4,2629e-011	3,667e-012	4,1254e-012	4,7365e-012	5,1185e-011	-4,0184e-011	6,1117e-012	-3,9267e-011	-3,8809e-011	7,4868e-012	7,9452e-012	-3,7434e-011	-3,6823e-011	-3,6364e-011	9,9315e-012	1,039e-011	1,0848e-011	5,745e-011	1,1918e-011	-7,9452e-011	-7,8993e-011	-7,8382e-011	-3,1933e-011	-3,1475e-011	1,4974e-011	1,5432e-011	-2,9947e-011	1,6501e-011	1,696e-011	6,3409e-011	6,402e-011	6,4478e-011	1,9099e-011	1,9557e-011	-2,5822e-011
-2,735e-011	-7,0895e-011	-6,8603e-011	-6,6312e-011	-6,4172e-011	-1,0787e-010	-1,3751e-011	3,4378e-011	8,2507e-011	3,8809e-011	4,0948e-011	4,3087e-011	-7,6396e-013	1,3751e-012	-4,2323e-011	-4,0184e-011	-3,8198e-011	-3,6059e-011	-7,991e-011	-3,1933e-011	-2,9947e-011	-2,7808e-011	-2,5822e-011	-2,3835e-011	-6,7839e-011	-6,5853e-011	-6,3867e-011	-6,2033e-011	-6,0047e-011	-1,2071e-011	3,56e-011	3,7587e-011	3,942e-011	-4,5837e-012	-2,7502e-012	-9,1675e-013	9,1675e-013	-8,9078e-011	-4,1407e-011	5,2255e-011	1,0008e-010	1,4775e-010	1,4958e-010	1,0527e-010	1,0711e-010	6,2797e-011	1,8641e-011	2,0321e-011	2,2002e-011	-2,2308e-011
-5,6533e-012	-5,0268e-011	-9,4578e-011	-9,3203e-011	-9,1675e-011	-4,4462e-011	-4,2934e-011	4,431e-012	-4,0184e-011	-8,4494e-011	-1,2911e-010	-8,1744e-011	-3,4531e-011	-3,3156e-011	-7,7465e-011	-7,609e-011	-7,4715e-011	-7,334e-011	-1,1796e-010	-7,059e-011	-2,3377e-011	-6,7839e-011	-2,0627e-011	-6,5242e-011	-1,0986e-010	-6,2492e-011	-6,1117e-011	-1,0573e-010	-1,0451e-010	-1,0313e-010	-5,5769e-011	-5,4547e-011	-7,334e-012	-6,1117e-012	-4,7365e-012	-4,9352e-011	-4,7977e-011	-4,6754e-011	-4,5379e-011	1,6807e-012	-4,2934e-011	4,2782e-012	5,1491e-011	5,2713e-011	7,9452e-012	9,3203e-012	-3,5295e-011	1,1765e-011	1,2987e-011	1,421e-011
-3,8045e-011	-3,7434e-011	-3,6823e-011	-8,2049e-011	-3,56e-011	-8,0674e-011	-1,2605e-010	-7,9452e-011	-3,285e-011	-3,2239e-011	-3,1628e-011	-7,6701e-011	-7,609e-011	-7,5326e-011	-2,8878e-011	-2,8114e-011	1,8488e-011	-2,6739e-011	-2,6127e-011	-2,5363e-011	-2,4599e-011	6,7839e-011	6,8603e-011	6,9367e-011	2,4141e-011	7,0743e-011	7,1506e-011	2,6433e-011	2,7044e-011	7,3646e-011	2,8572e-011	-1,6654e-011	-1,589e-011	-1,5126e-011	-1,4362e-011	-5,9436e-011	-5,8672e-011	-1,2071e-011	3,4684e-011	-1,0543e-011	-9,7787e-012	3,6976e-011	3,774e-011	-5,3324e-011	-6,7228e-012	-5,9589e-012	-5,088e-011	-5,0116e-011	-4,9352e-011	-9,4578e-011
7,5173e-011	-6,2033e-011	-6,1269e-011	-6,0658e-011	-1,0604e-010	-5,9283e-011	-1,0466e-010	-1,0405e-010	-5,7297e-011	-1,0695e-011	-9,9315e-012	-9,3203e-012	-5,4699e-011	-5,3935e-011	-5,3324e-011	-5,256e-011	-5,1949e-011	-5,1185e-011	-4,5837e-012	-3,8198e-012	-4,9199e-011	-2,4447e-012	8,9994e-011	4,4768e-011	-4,5837e-013	4,6143e-011	9,1675e-013	-4,431e-011	-8,9536e-011	-8,8925e-011	-4,217e-011	4,431e-012	5,1949e-012	-4,0031e-011	-3,942e-011	-3,8656e-011	-3,7892e-011	-3,7281e-011	-3,6517e-011	-8,1744e-011	-8,1132e-011	1,1612e-011	1,2376e-011	5,8825e-011	1,0558e-010	1,4515e-011	1,5279e-011	1,589e-011	1,6654e-011	-2,8572e-011
1,9405e-011	-2,628e-011	-2,5975e-011	2,0321e-011	2,0474e-011	2,078e-011	-2,4905e-011	2,1391e-011	2,1849e-011	2,2155e-011	-2,353e-011	-2,3224e-011	2,3072e-011	2,353e-011	-2,2155e-011	-6,7687e-011	-2,1391e-011	-6,6923e-011	-2,0627e-011	-2,0321e-011	-1,9863e-011	-1,9557e-011	2,6891e-011	-1,8641e-011	-1,8335e-011	2,8114e-011	2,8572e-011	2,8878e-011	-1,6654e-011	-1,0802e-010	-6,1575e-011	-6,1117e-011	-1,4821e-011	-1,4362e-011	-1,3904e-011	-5,9283e-011	-1,0482e-010	-1,0436e-010	-1,039e-010	-5,745e-011	-5,6838e-011	-1,0543e-011	-5,5922e-011	-9,6259e-012	-5,4852e-011	-8,5563e-012	3,8045e-011	3,8503e-011	-5,2866e-011	-5,2255e-011
5,1032e-011	5,0421e-012	-4,1101e-011	-4,1254e-011	-4,1254e-011	4,5837e-012	4,5837e-012	5,0421e-011	5,0421e-011	4,431e-012	4,2782e-012	-4,1712e-011	4,2782e-012	-4,1712e-011	-4,1712e-011	-4,1712e-011	-4,1712e-011	4,2782e-012	5,0268e-011	4,2782e-012	-4,1712e-011	-4,1559e-011	4,431e-012	4,5837e-012	5,0574e-011	5,0574e-011	4,7365e-012	4,8893e-012	4,8893e-012	5,0421e-012	-4,0795e-011	5,1949e-012	5,3477e-012	5,5005e-012	-4,0337e-011	5,8061e-012	5,1949e-011	9,7939e-011	6,2645e-012	-3,9573e-011	-3,942e-011	6,8756e-012	7,0284e-012	7,1812e-012	7,334e-012	-3,8351e-011	-3,8198e-011	-3,7892e-011	-3,774e-011	8,5563e-012
-2,2766e-011	-6,7839e-011	-6,6923e-011	-6,6006e-011	-1,1108e-010	-6,4172e-011	-1,7265e-011	-1,6196e-011	-1,5279e-011	7,7465e-011	7,8382e-011	7,9299e-011	3,4225e-011	-5,6686e-011	-5,5769e-011	-8,8619e-012	-9,9773e-011	-9,8856e-011	-5,1949e-011	-5,1032e-011	-5,0116e-011	-4,9199e-011	-4,8282e-011	-1,2223e-012	-4,6296e-011	-4,5379e-011	-9,0453e-011	-8,9536e-011	-4,2629e-011	4,2782e-012	5,1185e-011	6,2645e-012	7,1812e-012	5,3935e-011	5,4852e-011	9,9315e-012	1,1001e-011	5,7755e-011	1,0466e-010	5,9589e-011	1,4668e-011	-3,0406e-011	1,6501e-011	1,7571e-011	1,8488e-011	-2,6586e-011	-2,5669e-011	2,1238e-011	-2,3835e-011	-2,2919e-011
1,5783e-010	6,6312e-011	2,0474e-011	2,078e-011	2,0932e-011	2,1238e-011	-2,4447e-011	-2,4294e-011	-2,3988e-011	2,2308e-011	6,8603e-011	6,8756e-011	-2,2919e-011	2,3377e-011	-2,2308e-011	-2,2002e-011	-2,1696e-011	-2,1391e-011	2,4905e-011	-2,078e-011	2,5516e-011	-2,0016e-011	2,628e-011	2,6586e-011	2,6891e-011	-1,8641e-011	-1,8335e-011	-6,3867e-011	-1,7571e-011	-1,7265e-011	2,9183e-011	2,9489e-011	2,9947e-011	3,0253e-011	7,6701e-011	1,2284e-010	3,1475e-011	7,7924e-011	3,2239e-011	3,2697e-011	-1,2834e-011	-1,2529e-011	-1,2071e-011	-1,1612e-011	-5,6991e-011	-5,6533e-011	-5,6075e-011	-5,5616e-011	-1,0115e-010	-5,4699e-011
4,7671e-011	3,0558e-012	-4,1559e-011	-8,6022e-011	-8,4494e-011	-8,3119e-011	-8,1744e-011	-8,0368e-011	-7,8993e-011	-7,7618e-011	-3,0558e-011	1,6807e-011	-2,7808e-011	-2,6433e-011	2,0932e-011	-2,3683e-011	-2,2308e-011	-2,0932e-011	2,628e-011	7,3646e-011	2,903e-011	3,0406e-011	3,1628e-011	7,8993e-011	8,0368e-011	8,1591e-011	8,2966e-011	8,4341e-011	-6,4172e-012	-5,088e-011	-9,5648e-011	-9,4272e-011	-4,706e-011	9,2133e-011	1,3919e-010	1,4057e-010	9,5953e-011	9,7175e-011	5,256e-011	5,3783e-011	9,1675e-012	-3,5448e-011	-3,4225e-011	-3,3003e-011	-3,1628e-011	1,5432e-011	1,6654e-011	-7,3951e-011	-2,6739e-011	-2,5516e-011
4,6601e-011	-4,5379e-011	-4,5379e-011	-4,5379e-011	-4,5379e-011	6,1117e-013	-4,5379e-011	-9,1064e-011	-4,5226e-011	7,6396e-013	9,1675e-013	9,1675e-013	-4,5074e-011	1,0695e-012	4,7213e-011	1,2223e-012	1,3751e-012	1,3751e-012	-4,4462e-011	1,6807e-012	4,7824e-011	9,3814e-011	4,7977e-011	9,3967e-011	4,8282e-011	2,4447e-012	2,5975e-012	2,7502e-012	-4,2934e-011	3,2086e-012	3,3614e-012	-4,2476e-011	-4,2323e-011	3,9726e-012	5,0116e-011	9,6106e-011	9,6412e-011	4,7365e-012	-4,0948e-011	-4,0795e-011	5,5005e-012	5,6533e-012	-4,0031e-011	-8,5563e-011	-8,5411e-011	-1,311e-010	-1,3079e-010	-8,4494e-011	-3,8503e-011	-3,8198e-011
4,5837e-012	4,7365e-012	-8,7091e-011	-8,6786e-011	-8,6633e-011	5,6533e-012	5,9589e-012	-3,9879e-011	-8,5563e-011	-3,9267e-011	7,0284e-012	7,334e-012	7,6396e-012	7,9452e-012	-3,774e-011	-3,7434e-011	-3,7128e-011	-3,667e-011	-3,6364e-011	-3,5906e-011	1,039e-011	1,0848e-011	1,1154e-011	1,1612e-011	5,7908e-011	1,0436e-010	5,8672e-011	1,3293e-011	-3,2239e-011	-3,1781e-011	-7,7313e-011	-3,0711e-011	1,5738e-011	6,2033e-011	6,2492e-011	1,7265e-011	1,7724e-011	1,8335e-011	1,8793e-011	1,9405e-011	-2,6127e-011	-2,5516e-011	-7,1048e-011	-1,1627e-010	-6,9826e-011	-2,3224e-011	-6,8603e-011	-2,2002e-011	-6,7381e-011	-6,677e-011
-1,421e-011	-5,9742e-011	-1,0512e-010	-5,8825e-011	-5,8366e-011	-5,7755e-011	-1,1307e-011	-1,0848e-011	-1,0237e-011	3,6212e-011	3,667e-011	-8,7091e-012	-8,2507e-012	-5,363e-011	-5,3019e-011	-5,256e-011	-5,1949e-011	-9,7175e-011	-5,088e-011	-4,2782e-012	-4,9657e-011	-3,0558e-012	-2,4447e-012	-1,8335e-012	-4,7213e-011	-6,1117e-013	-4,599e-011	-4,5379e-011	1,2223e-012	1,9863e-012	2,5975e-012	3,2086e-012	-4,2018e-011	4,5837e-012	5,1185e-011	9,7787e-011	6,57e-012	-3,8656e-011	-3,8045e-011	8,7091e-012	5,5311e-011	1,0084e-011	1,0848e-011	1,1612e-011	-3,3767e-011	1,2987e-011	-3,2239e-011	-3,1475e-011	-3,0711e-011	-3,01e-011
9,1369e-011	-4,6296e-011	-3,0558e-013	4,5532e-011	-1,5279e-013	-1,5279e-013	0	1,5279e-013	-4,5837e-011	-4,5685e-011	-4,5532e-011	-4,5532e-011	6,1117e-013	-4,5226e-011	-4,5074e-011	-4,4921e-011	-9,0605e-011	-9,0453e-011	-9,03e-011	1,8335e-012	1,9863e-012	2,1391e-012	2,2919e-012	-4,3393e-011	2,7502e-012	3,0558e-012	-4,2782e-011	3,5142e-012	-4,2323e-011	-4,2018e-011	-4,1865e-011	4,431e-012	4,7365e-012	5,0421e-012	5,1032e-011	9,7328e-011	5,1644e-011	5,1949e-011	5,2255e-011	6,7228e-012	7,0284e-012	7,334e-012	5,3477e-011	5,3935e-011	8,4035e-012	8,7091e-012	-3,6976e-011	-3,6517e-011	-3,6212e-011	1,0084e-011
1,4515e-011	-3,0711e-011	-3,01e-011	-2,9336e-011	-7,441e-011	-2,7808e-011	-2,7044e-011	-2,628e-011	-7,1506e-011	-7,0743e-011	-6,9979e-011	-6,9215e-011	-6,8451e-011	-2,1696e-011	-6,677e-011	-6,6006e-011	-6,5242e-011	-6,4478e-011	-6,3714e-011	-1,696e-011	2,9794e-011	3,0558e-011	3,1475e-011	-5,9589e-011	-1,2834e-011	-1,2071e-011	-5,6991e-011	-1,039e-011	3,6517e-011	-8,7091e-012	-7,7924e-012	-7,0284e-012	3,9879e-011	4,0795e-011	4,1712e-011	4,2476e-011	-4,8435e-011	-4,7518e-011	-7,6396e-013	0	4,6907e-011	4,7824e-011	2,7502e-012	3,667e-012	-4,1254e-011	5,5005e-012	6,4172e-012	7,334e-012	8,2507e-012	9,1675e-012
-2,3835e-011	-6,9367e-011	-6,8756e-011	-1,1414e-010	-1,1352e-010	-6,7076e-011	-6,6464e-011	-1,1184e-010	-6,5395e-011	-1,8793e-011	-1,8182e-011	-1,7724e-011	-1,7113e-011	-6,2492e-011	-1,0772e-010	-1,0711e-010	-1,065e-010	-6,0047e-011	-1,3446e-011	-1,0482e-010	-5,8366e-011	-1,1765e-011	-5,7144e-011	-5,6533e-011	-5,5922e-011	-9,3203e-012	-8,7091e-012	-7,9452e-012	3,8656e-011	3,9267e-011	3,9879e-011	4,049e-011	-4,8893e-012	-4,2782e-012	-3,667e-012	-4,9046e-011	-4,8282e-011	4,431e-011	-1,0695e-012	-4,5837e-013	1,5279e-013	9,1675e-013	1,5279e-012	2,1391e-012	2,7502e-012	-4,2476e-011	4,1254e-012	4,7365e-012	5,5005e-012	6,1117e-012
3,4531e-011	-1,1307e-011	-5,7144e-011	-1,0283e-010	-1,0268e-010	-1,0237e-010	-1,0222e-010	-5,6227e-011	-5,6075e-011	-5,5769e-011	-1,4744e-010	-1,013e-010	-5,5158e-011	-9,0147e-012	3,7281e-011	-8,5563e-012	-5,4241e-011	-5,3935e-011	-7,7924e-012	3,8503e-011	3,8809e-011	3,9115e-011	-6,57e-012	-6,2645e-012	-5,9589e-012	-5,6533e-012	-5,3477e-012	-5,0421e-012	-4,7365e-012	-5,0421e-011	-4,1254e-012	-3,8198e-012	-3,5142e-012	-4,9046e-011	-4,8741e-011	-4,8435e-011	-4,7977e-011	-1,6807e-012	-1,2223e-012	-9,1675e-013	-4,6449e-011	-4,6143e-011	-4,5685e-011	7,6396e-013	1,0695e-012	1,5279e-012	1,9863e-012	2,4447e-012	2,7502e-012	3,2086e-012
5,0421e-012	-4,1559e-011	-4,217e-011	-8,8466e-011	-8,9078e-011	-8,9689e-011	-9,0147e-011	-9,0758e-011	-9,1217e-011	-4,5837e-011	-4,6449e-011	-4,6907e-011	-9,3203e-011	-4,7824e-011	-4,8129e-011	-2,5975e-012	-3,0558e-012	-3,3614e-012	-3,8198e-012	-5,0116e-011	-4,431e-012	-4,7365e-012	-5,0421e-012	-5,3477e-012	4,0184e-011	-5,9589e-012	3,9726e-011	3,942e-011	3,9115e-011	-6,8756e-012	3,8809e-011	3,8656e-011	8,4341e-011	3,8198e-011	3,8045e-011	8,3883e-011	8,3883e-011	3,774e-011	-5,4241e-011	-5,4241e-011	-5,4394e-011	-5,4394e-011	-8,4035e-012	-5,4547e-011	-1,0038e-010	-5,4547e-011	-5,4547e-011	-5,4547e-011	-8,5563e-012	-8,4035e-012
-1,421e-011	-5,913e-011	-5,8214e-011	-1,0329e-010	-1,0237e-010	-5,5463e-011	-5,4547e-011	-5,363e-011	-5,2713e-011	-5,1796e-011	-5,088e-011	-4,9963e-011	-4,9046e-011	-2,2919e-012	4,4615e-011	-4,5837e-013	4,5837e-013	1,3751e-012	4,8282e-011	4,9199e-011	5,0116e-011	5,0421e-012	5,1949e-011	6,8756e-012	7,7924e-012	8,7091e-012	5,5616e-011	5,6686e-011	-3,4225e-011	1,2529e-011	1,3446e-011	1,4362e-011	1,5279e-011	-2,9642e-011	-2,8725e-011	1,8029e-011	6,4936e-011	1,9863e-011	2,078e-011	6,7687e-011	2,2766e-011	2,3683e-011	2,4599e-011	2,5516e-011	-1,9405e-011	-1,8488e-011	-1,7571e-011	-1,0863e-010	-1,0772e-010	-6,0811e-011
4,5837e-013	-4,599e-011	-4,6449e-011	-4,6754e-011	-4,7213e-011	-9,3356e-011	-1,9863e-012	-2,2919e-012	-4,8588e-011	-4,8893e-011	-4,9199e-011	-9,5342e-011	-9,5648e-011	-9,5953e-011	-5,0268e-011	-5,0574e-011	-5,0727e-011	-9,687e-011	-1,4301e-010	-1,4317e-010	-9,7481e-011	-9,7634e-011	-5,1949e-011	-5,2102e-011	-5,2102e-011	-5,2255e-011	-5,2408e-011	-6,4172e-012	-6,57e-012	3,942e-011	8,5105e-011	3,9267e-011	3,9267e-011	8,5105e-011	8,5105e-011	3,9267e-011	3,9267e-011	-5,2713e-011	-9,8551e-011	-5,2713e-011	-6,57e-012	3,942e-011	3,9573e-011	-6,4172e-012	-5,2255e-011	-5,2102e-011	-5,1949e-011	-5,1796e-011	-5,8061e-012	4,0337e-011
1,3843e-010	9,2133e-011	1,5279e-013	-1,5279e-013	-4,5837e-013	-6,1117e-013	-9,1675e-013	-1,0695e-012	-1,2223e-012	-4,7365e-011	-4,7518e-011	-1,6807e-012	-1,8335e-012	4,3851e-011	-2,1391e-012	4,3546e-011	4,3546e-011	4,3393e-011	-2,4447e-012	-2,5975e-012	-2,5975e-012	-2,5975e-012	-2,5975e-012	-2,5975e-012	4,324e-011	-2,5975e-012	-2,5975e-012	-9,4425e-011	-9,4272e-011	-4,8435e-011	-2,4447e-012	-2,2919e-012	-2,2919e-012	-4,8129e-011	-4,7977e-011	-4,7824e-011	-4,7824e-011	-1,6807e-012	-1,5279e-012	-4,7365e-011	-9,2897e-011	-9,2745e-011	-4,6754e-011	-4,6601e-011	-4,6296e-011	-4,6143e-011	-9,1675e-011	-9,1522e-011	-4,5379e-011	-4,5074e-011
1,1154e-010	6,4172e-011	6,2797e-011	1,5585e-011	-3,1781e-011	-3,3003e-011	-3,4378e-011	5,6227e-011	1,0084e-010	1,4546e-010	9,8398e-011	5,1338e-011	5,0116e-011	4,8893e-011	4,7824e-011	7,6396e-013	4,5532e-011	-4,7365e-011	-4,8435e-011	-4,9504e-011	-5,0421e-011	-5,5005e-012	-6,4172e-012	-7,4868e-012	-8,4035e-012	-5,5311e-011	-5,6227e-011	-1,1154e-011	3,3767e-011	3,3003e-011	3,2086e-011	3,1322e-011	3,0406e-011	-1,6196e-011	-6,295e-011	-6,3714e-011	-1,1047e-010	-6,5089e-011	-6,5853e-011	-6,6617e-011	-2,1238e-011	-2,1849e-011	-6,8451e-011	-6,9062e-011	-6,9673e-011	-2,4294e-011	-2,4905e-011	-2,5516e-011	-2,5975e-011	-2,6586e-011
1,3232e-010	8,5563e-011	3,8962e-011	-7,6396e-012	-8,4035e-012	-9,0147e-012	-9,7787e-012	-1,039e-011	-1,1001e-011	3,4225e-011	3,3614e-011	3,3156e-011	-1,3446e-011	-1,4057e-011	-1,4668e-011	-1,5126e-011	-6,1728e-011	-6,2186e-011	-6,2645e-011	-6,3103e-011	-1,0955e-010	-6,4172e-011	-1,8488e-011	-1,8946e-011	-1,9405e-011	-6,5853e-011	-6,6159e-011	-6,6464e-011	-6,6923e-011	-6,7228e-011	-2,1544e-011	2,4141e-011	2,3835e-011	-2,246e-011	-6,8756e-011	-2,3072e-011	-2,3224e-011	-2,353e-011	-2,3683e-011	-6,9979e-011	-2,4141e-011	-2,4294e-011	-2,4599e-011	-2,4752e-011	2,1085e-011	2,0932e-011	-2,5058e-011	-2,5211e-011	-2,5363e-011	-7,1506e-011
9,5648e-011	4,9352e-011	4,8741e-011	4,8282e-011	-4,431e-011	-4,4768e-011	-4,5226e-011	-4,5685e-011	-1,5279e-013	-6,1117e-013	-1,0695e-012	-4,7518e-011	-4,7824e-011	-4,8282e-011	-2,5975e-012	-3,0558e-012	-4,9352e-011	-4,9657e-011	-4,9963e-011	-5,0268e-011	-9,6412e-011	-5,088e-011	-5,1949e-012	-5,1338e-011	-5,6533e-012	-5,1796e-011	-5,2102e-011	-6,2645e-012	3,9573e-011	-6,7228e-012	-6,8756e-012	-7,0284e-012	3,8809e-011	3,8809e-011	-7,334e-012	-7,4868e-012	3,8351e-011	3,8351e-011	-7,7924e-012	-7,7924e-012	3,8198e-011	8,3883e-011	1,2987e-010	1,7571e-010	1,2987e-010	8,3883e-011	8,3883e-011	3,8045e-011	-5,3783e-011	-7,7924e-012
3,9726e-012	-4,1865e-011	-4,1712e-011	-4,1712e-011	-4,1559e-011	-4,1407e-011	-4,1254e-011	-8,6786e-011	-4,0795e-011	5,3477e-012	-4,0337e-011	-4,0184e-011	6,1117e-012	6,2645e-012	6,57e-012	-3,9267e-011	-3,8962e-011	-3,8656e-011	-3,8351e-011	-3,8045e-011	8,2507e-012	8,5563e-012	-3,6976e-011	-3,667e-011	-3,6364e-011	-8,1744e-011	-1,2743e-010	-8,098e-011	-8,0674e-011	-8,0216e-011	-7,9757e-011	-7,9452e-011	-1,2498e-010	-7,8535e-011	-3,2239e-011	1,421e-011	1,4668e-011	-3,0711e-011	-7,609e-011	-2,9794e-011	6,2645e-011	1,5508e-010	2,9336e-010	2,9397e-010	2,4844e-010	1,5722e-010	6,6006e-011	2,0474e-011	2,1085e-011	2,1696e-011
1,0344e-010	5,7297e-011	5,6838e-011	1,0543e-011	1,0237e-011	9,9315e-012	9,6259e-012	9,3203e-012	5,5005e-011	8,7091e-012	8,4035e-012	8,2507e-012	7,9452e-012	5,3783e-011	5,3477e-011	7,334e-012	-3,8809e-011	7,0284e-012	-3,9115e-011	-3,9267e-011	6,57e-012	5,2408e-011	6,4172e-012	-3,9726e-011	6,1117e-012	6,1117e-012	6,1117e-012	5,9589e-012	-4,0031e-011	-4,0031e-011	-4,0031e-011	5,9589e-012	5,9589e-012	5,9589e-012	6,1117e-012	-3,9879e-011	-3,9879e-011	-8,5563e-011	-8,5411e-011	6,4172e-012	9,8398e-011	1,9038e-010	3,2835e-010	3,2835e-010	2,3667e-010	1,4515e-010	9,9315e-011	7,6396e-012	-3,8198e-011	8,098e-012
6,1117e-012	6,4172e-012	6,7228e-012	7,0284e-012	7,334e-012	7,6396e-012	-3,7892e-011	-3,7434e-011	-3,7128e-011	-8,2813e-011	-8,2355e-011	-3,6059e-011	-3,56e-011	-3,5295e-011	-3,4836e-011	-3,4378e-011	1,1765e-011	5,8214e-011	5,8672e-011	-3,2697e-011	-3,2239e-011	-3,1781e-011	-3,1322e-011	-3,0711e-011	-3,0253e-011	-7,5785e-011	-7,5173e-011	-7,4715e-011	-7,4104e-011	-7,3646e-011	-2,7044e-011	1,9252e-011	1,9863e-011	-2,5363e-011	2,1085e-011	2,1696e-011	-2,353e-011	-2,2919e-011	2,353e-011	2,4141e-011	7,0743e-011	2,5501e-010	4,8527e-010	5,3187e-010	3,4898e-010	2,5761e-010	1,6654e-010	7,5326e-011	3,01e-011	7,6701e-011
1,3598e-011	-3,3003e-011	-7,9452e-011	-7,991e-011	-8,0521e-011	-3,5142e-011	1,0237e-011	5,5769e-011	5,5311e-011	-3,7281e-011	-8,3577e-011	-8,4035e-011	7,4868e-012	5,3019e-011	6,57e-012	-8,5716e-011	-8,6022e-011	-4,0643e-011	-4,0948e-011	-4,1407e-011	-4,1712e-011	-8,7855e-011	-8,8161e-011	-8,8466e-011	-8,8772e-011	-8,9078e-011	-8,9383e-011	-8,9689e-011	-8,9841e-011	-9,0147e-011	-9,03e-011	-4,4768e-011	-4,4921e-011	-4,5226e-011	-4,5379e-011	-4,5532e-011	-4,5685e-011	-4,5837e-011	-4,599e-011	-1,5279e-013	-4,6296e-011	1,3751e-010	4,13e-010	4,5868e-010	3,2086e-010	2,2888e-010	1,3705e-010	4,5074e-011	-9,1675e-013	4,5074e-011
5,0727e-011	4,5837e-012	-4,1559e-011	-4,1865e-011	-4,2018e-011	-8,8314e-011	-4,2476e-011	3,2086e-012	2,903e-012	2,7502e-012	2,5975e-012	4,8435e-011	2,2919e-012	2,2919e-012	2,1391e-012	-4,3851e-011	-4,3851e-011	1,8335e-012	-4,4004e-011	-4,4157e-011	-4,4157e-011	-4,4157e-011	-4,4157e-011	1,6807e-012	-4,4157e-011	-9,0147e-011	-9,0147e-011	-9,0147e-011	-8,9994e-011	-8,9994e-011	-4,4004e-011	-4,3851e-011	-4,3698e-011	2,1391e-012	4,8282e-011	4,8435e-011	4,8588e-011	-4,3087e-011	-4,2934e-011	-4,2782e-011	3,2086e-012	9,5342e-011	3,7098e-010	3,2545e-010	2,3377e-010	9,6106e-011	9,6412e-011	9,6717e-011	9,687e-011	5,1185e-011
1,8335e-011	-2,7502e-011	-7,3034e-011	-7,2882e-011	-7,2729e-011	-7,2576e-011	-2,6433e-011	-2,628e-011	-1,178e-010	-1,1765e-010	-7,1354e-011	2,0627e-011	6,677e-011	6,7076e-011	-2,4447e-011	-2,4294e-011	-6,9826e-011	-1,1551e-010	-6,9215e-011	-2,3072e-011	-2,2766e-011	-6,8145e-011	-6,7839e-011	-6,7534e-011	-1,1322e-010	-1,1276e-010	-6,6464e-011	-1,1215e-010	-1,1169e-010	-6,5395e-011	-1,1093e-010	-6,4631e-011	-1,8335e-011	2,8114e-011	2,8419e-011	2,8878e-011	-1,6654e-011	-1,6196e-011	-1,5738e-011	-1,5279e-011	-6,0658e-011	-1,4362e-011	3,2086e-011	7,8382e-011	7,884e-011	3,3461e-011	-1,2071e-011	3,4531e-011	3,4989e-011	3,5448e-011
-3,7892e-011	-8,3883e-011	-3,8198e-011	7,4868e-012	-3,8656e-011	-8,4647e-011	-8,4799e-011	-8,4952e-011	-3,9267e-011	6,7228e-012	6,57e-012	-3,942e-011	6,4172e-012	5,2408e-011	5,2255e-011	5,2255e-011	5,2255e-011	6,2645e-012	6,2645e-012	-3,9726e-011	-3,9573e-011	6,4172e-012	6,4172e-012	-3,942e-011	-3,942e-011	-8,5105e-011	-3,9115e-011	7,0284e-012	-3,8962e-011	-3,8809e-011	-8,4494e-011	-8,4188e-011	-3,8198e-011	5,3935e-011	5,4088e-011	5,4394e-011	8,5563e-012	8,8619e-012	9,0147e-012	9,3203e-012	9,6259e-012	9,9315e-012	-3,5753e-011	1,0543e-011	5,6838e-011	1,1154e-011	1,1459e-011	1,1765e-011	1,2223e-011	-3,3461e-011
4,981e-011	-4,1101e-011	-8,6174e-011	-3,942e-011	-3,8503e-011	-3,7587e-011	-3,6823e-011	-8,1896e-011	-3,4989e-011	5,7602e-011	5,8519e-011	5,9436e-011	1,5203e-010	1,5294e-010	6,2033e-011	1,696e-011	6,3714e-011	1,8793e-011	1,9557e-011	-2,5516e-011	-7,059e-011	-1,1566e-010	-6,8909e-011	-6,7992e-011	-6,7228e-011	-2,0321e-011	-1,9405e-011	-1,8641e-011	-1,7724e-011	-1,696e-011	-6,2033e-011	-1,5126e-011	-1,4362e-011	-1,3446e-011	-1,2529e-011	-1,1765e-011	-5,6838e-011	-5,6075e-011	-5,5158e-011	-5,4394e-011	-7,4868e-012	-6,57e-012	4,0184e-011	8,6938e-011	8,7702e-011	4,2782e-011	-4,8435e-011	-4,7518e-011	-7,6396e-013	1,5279e-013
-1,4362e-011	-1,314e-011	-5,8061e-011	-1,0848e-011	-5,5769e-011	-1,0038e-010	-9,9315e-011	-9,8092e-011	-9,687e-011	-4,9963e-011	-9,4578e-011	-4,7671e-011	-4,5837e-013	4,6449e-011	1,3965e-010	1,8656e-010	4,9963e-011	5,1949e-012	-3,9573e-011	-3,8503e-011	-3,7281e-011	-3,6212e-011	-8,0827e-011	-7,9757e-011	-7,8535e-011	-3,1628e-011	-3,0406e-011	-7,5173e-011	-2,8114e-011	-7,2882e-011	-7,1659e-011	-7,059e-011	-6,9367e-011	-6,8298e-011	-2,1238e-011	-6,6006e-011	-6,4936e-011	-6,3714e-011	-1,6807e-011	-1,5585e-011	-1,4515e-011	-1,3446e-011	-1,2223e-011	3,4836e-011	3,6059e-011	3,7128e-011	-7,7924e-012	-6,57e-012	-5,5005e-012	-4,431e-012
-6,402e-011	-1,0955e-010	-1,0894e-010	-1,6654e-011	-6,1881e-011	-6,1269e-011	-6,0811e-011	-1,5218e-010	-1,5157e-010	-1,5096e-010	-1,0436e-010	-1,1918e-011	-1,1307e-011	-1,0695e-011	8,1744e-011	8,2355e-011	3,7128e-011	3,774e-011	-7,6396e-012	-5,2866e-011	-5,2102e-011	-5,1491e-011	-5,088e-011	-5,0268e-011	-4,9504e-011	-3,0558e-012	-4,8129e-011	-9,3508e-011	-9,2745e-011	-1,3812e-010	-9,1369e-011	-9,0758e-011	-8,9994e-011	-8,9383e-011	-8,8619e-011	-8,7855e-011	-8,7244e-011	-8,648e-011	-8,5716e-011	-3,8962e-011	-8,4341e-011	-3,7587e-011	-3,6823e-011	-3,6059e-011	-3,5295e-011	-8,0521e-011	-3,3767e-011	-3,3003e-011	-3,2239e-011	-3,1475e-011
9,8092e-011	5,256e-011	6,8756e-012	-8,4647e-011	-1,3033e-010	-1,2987e-010	-1,2957e-010	-8,3271e-011	-3,6976e-011	-3,667e-011	-3,6212e-011	1,0084e-011	-3,5448e-011	-8,0827e-011	-8,0368e-011	1,1765e-011	1,0405e-010	1,505e-010	1,0497e-010	1,3598e-011	1,4057e-011	-3,1475e-011	-1,2284e-010	-1,2223e-010	-1,2177e-010	-7,5326e-011	-7,4868e-011	-7,4257e-011	-1,1979e-010	-1,1918e-010	-1,1872e-010	-7,2118e-011	-2,5822e-011	-2,5211e-011	-2,4599e-011	-1,1597e-010	-1,1536e-010	-1,1475e-010	-6,8145e-011	-6,7534e-011	-2,1085e-011	-6,6312e-011	-1,9863e-011	-1,9252e-011	-1,8641e-011	-1,8029e-011	-1,7418e-011	-6,2645e-011	-6,1881e-011	-6,1269e-011
-5,3477e-012	-9,6259e-011	-1,4103e-010	-4,8129e-011	-9,2897e-011	-9,1828e-011	-9,0758e-011	-4,3698e-011	-4,2629e-011	-4,1559e-011	-4,049e-011	-3,9267e-011	-8,4188e-011	-1,2896e-010	-8,2049e-011	-3,4989e-011	5,7908e-011	1,5081e-010	1,9771e-010	1,5279e-010	6,2033e-011	1,7265e-011	-2,7655e-011	-2,6586e-011	-2,5516e-011	-1,1643e-010	-6,952e-011	-6,8451e-011	-6,7381e-011	2,5516e-011	2,6586e-011	2,7655e-011	2,8572e-011	2,9642e-011	-1,5432e-011	-6,0353e-011	-5,9283e-011	-1,042e-010	-1,0313e-010	-1,0222e-010	-1,0115e-010	-5,4394e-011	3,8503e-011	-6,4172e-012	-5,1491e-011	-5,0421e-011	-9,5342e-011	-9,4425e-011	-1,5279e-012	-6,1117e-013
-4,431e-012	-5,0116e-011	-9,5648e-011	-9,5342e-011	-1,4072e-010	-1,4042e-010	-9,4272e-011	-4,7824e-011	-1,5279e-012	-4,706e-011	-4,6754e-011	-3,0558e-013	-4,599e-011	-9,1522e-011	-4,5074e-011	-9,0758e-011	-4,431e-011	-4,3851e-011	2,4447e-012	1,4057e-010	1,4103e-010	4,9657e-011	4,9963e-011	4,5837e-012	5,088e-011	5,1338e-011	5,1796e-011	5,2255e-011	-3,9267e-011	-3,8809e-011	-3,8351e-011	8,098e-012	5,4394e-011	9,0147e-012	-3,6517e-011	-3,6059e-011	-8,1591e-011	-3,5142e-011	1,1307e-011	1,1918e-011	1,2376e-011	1,2834e-011	1,3293e-011	-3,2239e-011	-3,1781e-011	-3,1322e-011	-3,0711e-011	-3,0253e-011	-2,9794e-011	-2,9336e-011
6,7839e-011	-2,4447e-011	-2,4752e-011	2,078e-011	2,0474e-011	-2,5669e-011	2,0016e-011	6,57e-011	6,5395e-011	1,9252e-011	1,8946e-011	-7,3034e-011	-2,7197e-011	-2,735e-011	-2,7655e-011	-2,7808e-011	1,8029e-011	1,7877e-011	6,3714e-011	2,0138e-010	1,5539e-010	1,094e-010	6,3409e-011	6,3256e-011	-2,8572e-011	-2,8572e-011	-2,8572e-011	-7,4562e-011	-7,4562e-011	-2,8572e-011	-7,4562e-011	-7,4562e-011	-2,8419e-011	-2,8419e-011	-2,8266e-011	1,7571e-011	1,7724e-011	-7,3951e-011	-1,1994e-010	-7,3798e-011	-2,7655e-011	1,8335e-011	1,8488e-011	-2,7197e-011	-2,6891e-011	-2,6739e-011	-2,6586e-011	-2,628e-011	-2,6127e-011	-7,1812e-011
1,9068e-010	1,4362e-010	5,0727e-011	3,667e-012	2,5975e-012	1,6807e-012	6,1117e-013	-3,0558e-013	-1,3751e-012	4,3698e-011	4,2782e-011	-4,1254e-012	-5,088e-011	-5,9589e-012	-5,2713e-011	-5,363e-011	-5,4394e-011	-9,4731e-012	-1,0237e-011	3,4836e-011	8,0063e-011	1,7113e-010	1,2437e-010	7,7771e-011	3,1017e-011	3,0253e-011	-1,6349e-011	-1,0894e-010	-1,0955e-010	-1,1032e-010	-6,4936e-011	-1,971e-011	-2,0321e-011	-6,677e-011	-2,1544e-011	2,3835e-011	2,3377e-011	2,2766e-011	-2,3835e-011	-2,4294e-011	-7,059e-011	2,0627e-011	2,0168e-011	1,971e-011	1,9252e-011	1,8793e-011	-2,7655e-011	-2,8114e-011	-2,8419e-011	1,7113e-011
7,6854e-011	3,0864e-011	3,0864e-011	3,0864e-011	-1,4974e-011	-1,4974e-011	3,1169e-011	-1,4821e-011	-1,4668e-011	-1,4668e-011	3,1475e-011	-6,0353e-011	-6,02e-011	-1,421e-011	-1,4057e-011	-1,3904e-011	-1,3904e-011	-1,5157e-010	-1,0543e-010	-5,9283e-011	3,285e-011	7,8993e-011	1,2498e-010	7,9299e-011	7,9604e-011	7,9757e-011	3,392e-011	3,4225e-011	-1,1612e-011	-1,1307e-011	-1,1154e-011	-1,0848e-011	-5,638e-011	-5,6227e-011	-5,5922e-011	-5,5616e-011	-1,013e-010	-5,5005e-011	-5,4852e-011	-1,0054e-010	-5,4241e-011	8,3883e-011	8,4341e-011	3,8656e-011	-7,0284e-012	-5,256e-011	-6,4172e-012	4,0031e-011	4,0337e-011	-5,1185e-011
4,5226e-011	-4,599e-011	-4,5379e-011	-4,4768e-011	-4,4157e-011	-4,3393e-011	-4,2782e-011	-4,217e-011	-4,1559e-011	-4,0795e-011	-4,0184e-011	-3,9573e-011	-3,8962e-011	-3,8198e-011	-8,3577e-011	-8,2966e-011	-8,2202e-011	-8,1591e-011	-3,4989e-011	1,1612e-011	1,2223e-011	5,8978e-011	5,9589e-011	6,02e-011	1,4974e-011	1,5585e-011	-2,9489e-011	1,696e-011	-2,8114e-011	1,8335e-011	1,9099e-011	6,57e-011	2,0474e-011	-2,4752e-011	-2,3988e-011	-6,9367e-011	-2,2613e-011	2,3835e-011	2,4599e-011	-2,0627e-011	-6,5853e-011	2,6739e-011	1,1933e-010	1,6593e-010	2,1253e-010	1,2147e-010	7,609e-011	7,6854e-011	7,7618e-011	1,2422e-010
-4,1254e-012	-5,1949e-012	-6,2645e-012	-5,3171e-011	-1,0008e-010	-5,5158e-011	-5,6075e-011	-1,0283e-010	-5,7908e-011	-1,2834e-011	-5,9589e-011	-6,0505e-011	-6,1269e-011	-1,6043e-011	-1,696e-011	-1,7724e-011	-1,1032e-010	-6,5089e-011	-1,9863e-011	-2,0474e-011	2,4752e-011	1,6181e-010	2,0719e-010	1,1475e-010	2,2308e-011	2,1696e-011	2,1085e-011	2,0474e-011	2,0016e-011	1,9557e-011	-2,7044e-011	-2,7502e-011	1,8029e-011	-2,8419e-011	-2,8878e-011	-7,5173e-011	-7,5632e-011	-2,9947e-011	1,5585e-011	1,5279e-011	1,068e-010	1,9832e-010	1,5203e-010	1,0588e-010	1,5142e-010	1,5111e-010	1,0512e-010	1,0482e-010	1,2834e-011	-3,3309e-011
-8,5563e-012	-5,3935e-011	-7,6396e-012	-7,1812e-012	3,9267e-011	-6,2645e-012	-5,8061e-012	-5,1949e-012	-4,7365e-012	-4,2782e-012	-3,8198e-012	-4,9046e-011	-2,7502e-012	-4,7977e-011	-4,7518e-011	-4,6907e-011	-4,6449e-011	0	4,6601e-011	1,0695e-012	1,6807e-012	9,412e-011	2,3255e-010	2,3301e-010	1,8778e-010	5,0574e-011	5,1949e-012	5,8061e-012	6,4172e-012	7,1812e-012	7,7924e-012	8,4035e-012	-3,6823e-011	-3,6212e-011	-8,1438e-011	-3,4836e-011	1,1612e-011	5,8366e-011	1,2987e-011	5,9742e-011	1,0619e-010	1,0695e-010	1,0757e-010	1,0833e-010	6,3103e-011	1,7877e-011	1,8641e-011	1,9252e-011	2,0016e-011	-2,5058e-011
3,667e-012	-4,1712e-011	-4,1101e-011	-4,049e-011	5,9589e-012	-3,942e-011	-8,4799e-011	-8,4188e-011	-3,7587e-011	-1,288e-010	-8,2355e-011	-8,1744e-011	-3,5142e-011	-3,4531e-011	1,1918e-011	1,2682e-011	-7,8535e-011	-7,7924e-011	1,4515e-011	1,5279e-011	1,589e-011	1,6501e-011	1,7265e-011	1,0986e-010	1,1047e-010	6,5242e-011	1,9863e-011	-2,5211e-011	-2,4447e-011	-2,3835e-011	-2,3072e-011	-2,246e-011	-2,1696e-011	-2,0932e-011	-2,0321e-011	-6,5548e-011	-6,4784e-011	-6,402e-011	2,8572e-011	1,2116e-010	1,2193e-010	7,6701e-011	3,1475e-011	3,2239e-011	7,8993e-011	3,3767e-011	-1,1307e-011	-1,0237e-010	-1,0161e-010	-5,5005e-011
6,4784e-011	-2,7502e-011	-2,7961e-011	-2,8419e-011	-2,8878e-011	-7,5173e-011	-1,2162e-010	-7,5937e-011	-7,6396e-011	-7,6701e-011	-3,1017e-011	1,4515e-011	-3,1628e-011	-3,1933e-011	-3,2239e-011	-3,2545e-011	1,314e-011	1,0466e-010	5,8672e-011	1,042e-010	1,0405e-010	5,8061e-011	5,7755e-011	1,1612e-011	1,1459e-011	1,1459e-011	-3,4531e-011	-3,4684e-011	-3,4836e-011	-3,4836e-011	-3,4989e-011	-8,098e-011	-8,1132e-011	-8,1132e-011	-8,1132e-011	-3,5142e-011	-3,5142e-011	-3,5142e-011	5,6686e-011	1,0252e-010	1,0252e-010	5,6838e-011	1,0848e-011	1,1001e-011	1,1001e-011	1,1154e-011	-3,4684e-011	-3,4531e-011	1,1459e-011	1,1612e-011
5,2102e-011	5,8061e-012	-4,0337e-011	-4,0643e-011	-4,0948e-011	-4,1254e-011	4,431e-012	-4,1712e-011	-4,1865e-011	-8,8161e-011	-4,2323e-011	-4,2629e-011	-4,2782e-011	-4,2934e-011	-4,3087e-011	-8,923e-011	-1,3537e-010	-1,3553e-010	-8,9689e-011	-4,3851e-011	1,9863e-012	1,8335e-012	1,6807e-012	1,6807e-012	4,7671e-011	4,7518e-011	4,7518e-011	1,5279e-012	-4,431e-011	-9,03e-011	-9,03e-011	-9,03e-011	-1,3629e-010	-9,03e-011	-9,03e-011	-4,4157e-011	1,6807e-012	4,7824e-011	9,3661e-011	4,7977e-011	-4,3851e-011	-4,3698e-011	-4,3546e-011	-4,3393e-011	4,8588e-011	9,4578e-011	9,4731e-011	3,0558e-012	-4,2629e-011	-4,2476e-011
8,6786e-011	4,049e-011	4,0184e-011	-5,9589e-012	-6,2645e-012	-9,8398e-011	-9,8703e-011	-1,45e-010	-1,453e-010	-9,9467e-011	-5,3935e-011	-8,2507e-012	-5,4394e-011	-5,4699e-011	-5,4852e-011	-5,5158e-011	-9,3203e-012	-9,6259e-012	-5,5769e-011	-5,5922e-011	-5,6227e-011	-1,039e-011	-1,0543e-011	-1,0848e-011	-1,1001e-011	-1,1154e-011	-1,1307e-011	-5,745e-011	-5,7602e-011	-5,7755e-011	-1,0375e-010	-5,8061e-011	-5,8214e-011	-5,8366e-011	-5,8519e-011	-1,2529e-011	-1,2682e-011	-5,8825e-011	-1,2987e-011	-1,2987e-011	-1,314e-011	3,2697e-011	7,8535e-011	3,2392e-011	3,2392e-011	3,2239e-011	3,2239e-011	-1,3598e-011	-1,3751e-011	-1,3751e-011
7,1048e-011	7,1354e-011	-2,0474e-011	-2,0168e-011	-1,9863e-011	-1,9557e-011	-1,9252e-011	2,7044e-011	-6,4478e-011	-6,4172e-011	-1,8029e-011	2,8266e-011	2,8572e-011	-1,7113e-011	-6,2645e-011	-1,6501e-011	-1,6196e-011	3,0253e-011	7,6549e-011	7,6854e-011	3,1322e-011	-1,4362e-011	-1,3904e-011	-5,9436e-011	-5,8978e-011	-1,2834e-011	-1,2376e-011	-5,7908e-011	-5,745e-011	-5,6991e-011	-1,0695e-011	-1,039e-011	-9,9315e-012	-5,5311e-011	-9,0147e-012	-8,5563e-012	-8,098e-012	-7,6396e-012	-7,1812e-012	3,9267e-011	-6,2645e-012	4,0184e-011	-5,3477e-012	-4,8893e-012	-4,431e-012	4,2018e-011	-3,3614e-012	-2,903e-012	4,3546e-011	4,4004e-011
8,0063e-011	3,4684e-011	-1,0848e-011	-5,638e-011	-5,5922e-011	-9,3203e-012	-5,4852e-011	-5,4394e-011	-5,3935e-011	-5,3324e-011	-6,8756e-012	-5,2408e-011	-5,8061e-012	-5,3477e-012	4,1254e-011	4,1712e-011	4,2323e-011	4,2782e-011	-2,5975e-012	-2,1391e-012	-1,5279e-012	-1,0695e-012	-4,5837e-013	-4,599e-011	-9,1217e-011	-9,0605e-011	-4,431e-011	2,2919e-012	2,903e-012	3,3614e-012	-4,2018e-011	-8,7244e-011	5,1949e-012	5,6533e-012	6,2645e-012	6,8756e-012	7,4868e-012	8,098e-012	-3,7434e-011	-3,6823e-011	9,7787e-012	5,638e-011	1,1001e-011	5,7602e-011	5,8214e-011	5,8825e-011	1,3446e-011	1,4057e-011	6,0658e-011	1,5279e-011
3,8656e-011	-5,2255e-011	-5,1338e-011	-5,0421e-011	-3,3614e-012	-2,4447e-012	-1,5279e-012	-4,6601e-011	-9,1522e-011	-9,0605e-011	-8,9689e-011	-8,8619e-011	-8,7702e-011	-8,6786e-011	-8,5716e-011	-8,4799e-011	-3,774e-011	9,1675e-012	-3,5753e-011	-3,4836e-011	-7,9757e-011	-7,884e-011	-3,1781e-011	-3,0864e-011	-2,9794e-011	-2,8725e-011	-2,7808e-011	-2,6739e-011	-2,5822e-011	2,1238e-011	2,2308e-011	2,3224e-011	-2,1696e-011	-2,0627e-011	-1,9557e-011	-1,8641e-011	2,8419e-011	2,9489e-011	7,6396e-011	3,1475e-011	3,2545e-011	3,3614e-011	8,0521e-011	8,1591e-011	8,2507e-011	3,774e-011	8,4647e-011	8,5716e-011	8,6786e-011	1,3385e-010
1,1398e-010	6,6923e-011	2,0016e-011	1,8946e-011	1,7877e-011	6,295e-011	1,589e-011	1,4974e-011	-3,1933e-011	-3,285e-011	-7,9757e-011	-8,0674e-011	-8,1438e-011	-3,6364e-011	8,5563e-012	-3,8045e-011	-1,3079e-010	-8,5716e-011	-8,648e-011	-8,7244e-011	-8,8008e-011	3,0558e-012	4,8282e-011	1,5279e-012	9,1675e-013	1,5279e-013	-4,6296e-011	-1,2223e-012	-4,7671e-011	-9,4272e-011	-3,0558e-012	-3,667e-012	-5,0116e-011	-5,0574e-011	-5,1185e-011	-5,1796e-011	-5,2255e-011	-5,2713e-011	-7,4868e-012	3,8045e-011	8,3577e-011	3,7128e-011	-5,5158e-011	-5,5616e-011	3,5753e-011	3,5448e-011	3,4989e-011	8,0674e-011	3,4225e-011	7,991e-011
8,373e-011	3,8351e-011	-6,8756e-012	8,5563e-011	1,3216e-010	8,6633e-011	-4,5837e-012	-3,9726e-012	-3,3614e-012	-2,5975e-012	-1,9863e-012	-4,7365e-011	-4,6754e-011	-9,2133e-011	-4,5532e-011	-4,4921e-011	-9,0147e-011	-8,9536e-011	3,0558e-012	-4,217e-011	-4,1559e-011	-4,0948e-011	-4,0184e-011	-8,5563e-011	-3,8962e-011	-8,4188e-011	8,4035e-012	5,5005e-011	5,5616e-011	1,0543e-011	5,6991e-011	1,1918e-011	-7,9299e-011	-7,8688e-011	-7,7924e-011	1,4821e-011	1,5432e-011	1,6196e-011	-2,903e-011	1,7571e-011	6,4172e-011	1,9099e-011	1,9863e-011	2,0474e-011	-2,4752e-011	-6,9979e-011	-2,3224e-011	2,353e-011	2,4294e-011	2,5058e-011
8,4494e-011	-7,334e-012	-7,334e-012	-5,3324e-011	-5,3324e-011	-5,3324e-011	-5,3324e-011	-5,3324e-011	-5,3171e-011	-9,9162e-011	-9,9162e-011	-1,4485e-010	-1,4485e-010	-9,9009e-011	-5,2866e-011	-6,7228e-012	-5,2713e-011	-6,57e-012	8,5411e-011	1,3155e-010	8,5716e-011	8,5716e-011	3,9879e-011	4,0031e-011	4,0337e-011	-5,3477e-012	-5,1185e-011	-5,1032e-011	-5,088e-011	-5,0574e-011	-5,0421e-011	-5,0116e-011	-3,9726e-012	-3,667e-012	-3,5142e-012	-4,9199e-011	-4,8893e-011	-9,4731e-011	-9,4425e-011	-2,1391e-012	4,4004e-011	-1,5279e-012	-1,2223e-012	-9,1675e-013	-6,1117e-013	4,5532e-011	9,1828e-011	4,6143e-011	4,6449e-011	9,1675e-013
1,421e-010	9,58e-011	4,9657e-011	4,9352e-011	4,9199e-011	1,4087e-010	9,4731e-011	9,4425e-011	9,4272e-011	4,8129e-011	4,7977e-011	9,3814e-011	9,3508e-011	9,3356e-011	4,7365e-011	4,7213e-011	4,706e-011	1,0695e-012	9,1675e-013	4,6754e-011	4,6601e-011	7,6396e-013	6,1117e-013	-4,5379e-011	-4,5379e-011	-9,1522e-011	-9,1522e-011	-9,1522e-011	-4,5532e-011	-4,5532e-011	-4,5532e-011	-9,1522e-011	-4,5532e-011	4,5837e-013	4,6296e-011	4,5837e-013	4,5837e-013	-4,5379e-011	-9,1369e-011	-4,5226e-011	-4,5226e-011	-9,1064e-011	-4,5074e-011	1,0695e-012	-4,4768e-011	-9,0758e-011	-9,0605e-011	-4,4462e-011	-4,431e-011	-4,4157e-011
8,9689e-011	4,3851e-011	-4,7824e-011	-4,7671e-011	-4,7518e-011	-4,7365e-011	-4,7213e-011	-4,6907e-011	-4,6754e-011	-9,2592e-011	-9,2286e-011	-4,6143e-011	-9,1828e-011	-4,5685e-011	4,5837e-013	-4,5074e-011	9,1675e-013	1,2223e-012	4,7518e-011	9,3661e-011	9,3967e-011	2,2919e-012	-4,324e-011	-8,8925e-011	-8,8619e-011	-8,8314e-011	-4,2018e-011	4,1254e-012	-4,1407e-011	-4,1101e-011	-4,0643e-011	5,5005e-012	5,8061e-012	9,8092e-011	6,57e-012	6,8756e-012	7,1812e-012	7,6396e-012	5,3935e-011	5,4394e-011	-3,7128e-011	-3,667e-011	-3,6212e-011	-3,5906e-011	-3,5448e-011	-3,4989e-011	-8,0674e-011	-3,4225e-011	1,2071e-011	5,8519e-011
1,5615e-010	6,3256e-011	1,0833e-010	6,1422e-011	1,4668e-011	-3,2239e-011	-3,3156e-011	1,1918e-011	1,1154e-011	5,6075e-011	5,5311e-011	-3,7281e-011	-3,8045e-011	-3,8809e-011	-3,9573e-011	-4,0337e-011	-4,0948e-011	4,2782e-012	3,667e-012	4,8741e-011	9,412e-011	4,7518e-011	4,6907e-011	4,6296e-011	-1,5279e-013	-6,1117e-013	-1,2223e-012	4,4157e-011	4,3546e-011	-2,7502e-012	-4,9199e-011	-4,9657e-011	-5,0116e-011	-4,5837e-012	-5,0421e-012	-5,1338e-011	-5,1796e-011	-9,8245e-011	-5,256e-011	-6,8756e-012	-5,3171e-011	-5,3477e-011	-5,3783e-011	-1,0008e-010	-5,4394e-011	-5,4699e-011	-5,5005e-011	-9,1675e-012	-9,4731e-012	-9,6259e-012
9,5189e-011	9,5495e-011	3,9726e-012	-4,1712e-011	-4,1407e-011	-4,1101e-011	-4,0795e-011	5,5005e-012	-8,6022e-011	-8,5716e-011	-3,9573e-011	-3,9115e-011	7,1812e-012	-3,8503e-011	-3,8045e-011	-3,774e-011	-3,7434e-011	9,0147e-012	5,5311e-011	9,7787e-012	-3,5906e-011	-3,5448e-011	-3,4989e-011	-3,4684e-011	1,1765e-011	1,2223e-011	1,2682e-011	-3,3003e-011	1,3446e-011	-3,2086e-011	-3,1628e-011	1,4821e-011	-3,0711e-011	-7,609e-011	-2,9794e-011	1,6654e-011	1,7113e-011	6,3561e-011	6,4172e-011	-2,735e-011	-2,6891e-011	-7,227e-011	-7,1812e-011	-2,5363e-011	-2,4905e-011	-2,4447e-011	-6,9673e-011	-2,3377e-011	2,3224e-011	6,9673e-011
9,2439e-011	4,5837e-013	3,0558e-013	4,6296e-011	3,0558e-013	-4,5532e-011	3,0558e-013	-4,5685e-011	-4,5685e-011	-4,5532e-011	-4,5532e-011	-9,1522e-011	-4,5532e-011	-4,5532e-011	-4,5379e-011	-4,5379e-011	4,5837e-013	-4,5226e-011	6,1117e-013	7,6396e-013	9,1675e-013	9,1675e-013	1,0695e-012	-4,4615e-011	-4,4462e-011	-4,431e-011	1,5279e-012	1,6807e-012	1,8335e-012	4,8129e-011	-4,3546e-011	2,4447e-012	2,5975e-012	2,7502e-012	3,0558e-012	1,4103e-010	1,4118e-010	1,4149e-010	4,981e-011	4,1254e-012	-4,1559e-011	-8,7244e-011	-8,6938e-011	-4,0795e-011	-8,648e-011	-8,6174e-011	-8,5869e-011	-8,5563e-011	-3,9267e-011	-8,4952e-011
1,5356e-010	1,5738e-011	1,589e-011	1,589e-011	-2,9947e-011	-7,5632e-011	-7,5632e-011	-1,2147e-010	-1,6731e-010	-1,6715e-010	-1,67e-010	-2,1269e-010	-1,667e-010	-1,204e-010	-1,2025e-010	-7,4104e-011	-7,3798e-011	1,8182e-011	6,4478e-011	6,4631e-011	1,8946e-011	-2,6739e-011	-2,6433e-011	-7,1965e-011	-2,5822e-011	-2,5516e-011	-7,1048e-011	-2,4905e-011	6,7381e-011	6,7687e-011	6,8145e-011	6,8451e-011	2,2919e-011	6,9215e-011	6,9673e-011	1,6181e-010	2,5409e-010	2,5455e-010	1,6318e-010	7,1659e-011	2,6127e-011	-1,9405e-011	-1,8946e-011	-1,8488e-011	2,8114e-011	-1,7418e-011	-1,696e-011	-1,6501e-011	3,01e-011	3,0558e-011
1,7877e-010	8,7244e-011	4,1559e-011	-4,1254e-012	-4,9657e-011	-4,9352e-011	-4,9046e-011	-4,8741e-011	-9,4272e-011	-4,7977e-011	-1,3965e-010	-1,3919e-010	-1,3889e-010	-9,2439e-011	-1,3812e-010	-1,3767e-010	-1,3721e-010	-9,0911e-011	-9,0453e-011	-4,4004e-011	-8,9536e-011	-1,3507e-010	-8,8619e-011	-8,8161e-011	-4,1712e-011	-4,1101e-011	-4,0643e-011	5,6533e-012	6,2645e-012	6,7228e-012	7,334e-012	7,7924e-012	8,4035e-012	5,4852e-011	1,0145e-010	1,0206e-010	1,9435e-010	1,0313e-010	1,0375e-010	1,0436e-010	5,8978e-011	5,9589e-011	6,02e-011	6,0811e-011	6,1422e-011	6,2033e-011	6,2797e-011	6,3409e-011	6,402e-011	1,8641e-011
1,1689e-010	7,059e-011	2,4447e-011	2,3988e-011	2,3683e-011	-2,2613e-011	-6,8909e-011	-2,3224e-011	-2,353e-011	-6,9673e-011	-1,1582e-010	-7,0284e-011	-2,4447e-011	-2,4752e-011	-7,0895e-011	-7,1201e-011	-7,1354e-011	-7,1506e-011	-7,1659e-011	-7,1965e-011	-2,6127e-011	-2,628e-011	-7,2423e-011	-7,2576e-011	-7,2576e-011	-1,1857e-010	-1,1872e-010	-7,2882e-011	-2,7044e-011	1,8793e-011	1,8793e-011	1,8793e-011	-2,735e-011	-2,735e-011	-2,735e-011	-2,735e-011	-2,735e-011	6,4325e-011	1,1032e-010	1,1047e-010	6,4478e-011	1,8641e-011	1,8641e-011	6,4478e-011	1,8793e-011	6,4631e-011	1,8946e-011	6,4784e-011	1,9099e-011	-2,6891e-011
2,3072e-011	-6,8603e-011	-6,8603e-011	-6,8451e-011	-2,246e-011	-6,8145e-011	-2,2155e-011	-6,7839e-011	-6,7687e-011	-1,1352e-010	-1,1322e-010	-1,1307e-010	-2,1085e-011	-2,078e-011	2,5363e-011	2,5516e-011	-6,6006e-011	-6,5853e-011	-6,5548e-011	-6,5242e-011	-1,9252e-011	-1,8946e-011	-6,4478e-011	-6,4325e-011	-6,402e-011	-1,097e-010	-1,094e-010	-1,7265e-011	-6,2797e-011	-6,2492e-011	-6,2186e-011	-6,1881e-011	-1,5738e-011	-1,5279e-011	-6,0811e-011	-6,0505e-011	-6,02e-011	-5,9742e-011	-1,3598e-011	3,285e-011	7,9146e-011	3,3461e-011	3,392e-011	3,4378e-011	3,4684e-011	3,5142e-011	3,56e-011	-1,0084e-011	3,6364e-011	3,6823e-011
3,7128e-011	3,7128e-011	3,7128e-011	-8,7091e-012	-8,7091e-012	-8,8619e-012	-5,4852e-011	-5,4852e-011	-5,4852e-011	-5,4699e-011	-1,0069e-010	-5,4699e-011	-5,4699e-011	-1,0054e-010	-1,0054e-010	-1,0054e-010	-5,4394e-011	-8,2507e-012	-8,2507e-012	3,774e-011	3,774e-011	-7,9452e-012	-7,7924e-012	3,8198e-011	3,8351e-011	-9,9315e-011	-9,9162e-011	-9,9009e-011	-5,2866e-011	-5,2713e-011	-5,256e-011	-9,8398e-011	-5,2255e-011	-5,1949e-011	-5,1796e-011	-9,7634e-011	-9,7328e-011	-9,7175e-011	-5,088e-011	-4,7365e-012	4,1407e-011	4,1712e-011	4,1865e-011	-3,667e-012	-3,3614e-012	-4,9046e-011	-2,7502e-012	-2,5975e-012	-2,2919e-012	-1,9863e-012
1,3446e-011	1,3904e-011	-3,1475e-011	-3,0864e-011	1,5738e-011	1,6196e-011	-2,9183e-011	-2,8572e-011	-7,3798e-011	-7,3187e-011	-7,2729e-011	-2,628e-011	-2,5669e-011	-2,5058e-011	2,1544e-011	-2,3835e-011	-2,3224e-011	-2,2613e-011	-2,2002e-011	2,4599e-011	2,5211e-011	-2,0168e-011	-6,5395e-011	-6,4784e-011	-1,8335e-011	-1,7724e-011	-1,7113e-011	-6,2339e-011	-1,0772e-010	-1,0711e-010	-6,0505e-011	-1,4057e-011	-1,3446e-011	-1,2682e-011	-1,039e-010	-1,0329e-010	-5,6686e-011	-5,6075e-011	3,6364e-011	8,2966e-011	3,774e-011	3,8351e-011	-7,0284e-012	-6,4172e-012	-5,8061e-012	-5,0421e-012	-4,431e-012	-3,8198e-012	-3,2086e-012	4,3546e-011
-4,3393e-011	-4,2323e-011	-8,7244e-011	-4,0337e-011	-3,9267e-011	-8,4035e-011	-3,7128e-011	-3,6059e-011	-8,0827e-011	-7,9757e-011	-7,8688e-011	-7,7618e-011	-3,0864e-011	-2,9794e-011	-2,8725e-011	-7,3493e-011	-7,2423e-011	-2,5516e-011	-2,4447e-011	-2,3377e-011	-6,8145e-011	-6,7076e-011	-6,6006e-011	-6,4936e-011	-1,1001e-010	-6,295e-011	-1,6043e-011	-6,0811e-011	-5,9742e-011	-5,8672e-011	-1,1765e-011	-1,0695e-011	3,6364e-011	-8,5563e-012	-7,4868e-012	-5,2255e-011	-5,3477e-012	-4,431e-012	4,2629e-011	4,3698e-011	4,4768e-011	4,5837e-011	4,6907e-011	1,9863e-012	-4,2782e-011	-8,7702e-011	-8,6633e-011	-8,5563e-011	-8,4647e-011	-8,3577e-011
5,4241e-011	-3,8198e-011	-3,8809e-011	-8,5258e-011	6,1117e-012	5,6533e-012	5,0421e-012	4,5837e-012	4,1254e-012	-4,2323e-011	-4,2782e-011	-4,324e-011	-4,3698e-011	-4,4157e-011	-1,3644e-010	-1,3675e-010	-4,5379e-011	-4,5685e-011	-4,599e-011	-4,6449e-011	-4,6754e-011	-4,706e-011	-4,7365e-011	-4,7671e-011	-1,9863e-012	-4,8129e-011	-9,4425e-011	-9,4578e-011	-9,4884e-011	-9,5036e-011	-9,5342e-011	-4,9504e-011	-3,667e-012	-9,58e-011	-1,4179e-010	-9,6106e-011	-5,0268e-011	-4,2782e-012	4,1407e-011	4,1254e-011	8,7244e-011	8,7091e-011	4,1101e-011	4,1101e-011	8,6938e-011	8,6938e-011	-4,8893e-012	-4,8893e-012	-4,8893e-012	-5,088e-011
1,7113e-011	-7,441e-011	-7,3951e-011	-7,3646e-011	-7,3187e-011	-7,2882e-011	-7,2423e-011	-7,2118e-011	-7,1659e-011	-7,1354e-011	-7,0895e-011	-7,0437e-011	-2,4294e-011	2,2155e-011	2,2613e-011	-2,2919e-011	-2,246e-011	-6,7839e-011	-6,7534e-011	-2,1238e-011	-2,078e-011	-2,0321e-011	-1,9863e-011	-1,1123e-010	-6,4784e-011	-6,4172e-011	-6,3714e-011	-6,3256e-011	-1,696e-011	-1,6501e-011	-6,1728e-011	-1,5432e-011	3,1017e-011	7,7465e-011	-1,3904e-011	-1,3446e-011	-1,2834e-011	-1,2376e-011	3,4225e-011	3,4684e-011	8,1285e-011	1,2758e-010	3,6364e-011	8,2813e-011	8,3424e-011	8,3883e-011	3,8503e-011	-6,8756e-012	-6,4172e-012	-5,1644e-011
5,7602e-011	-7,991e-011	-7,9604e-011	-7,9299e-011	-7,8993e-011	-7,8535e-011	-7,8229e-011	-1,2391e-010	-1,6945e-010	-1,2315e-010	-7,6854e-011	-1,2239e-010	-7,609e-011	-2,9794e-011	1,6501e-011	1,696e-011	-2,8572e-011	-2,8114e-011	1,8029e-011	6,4478e-011	1,8946e-011	1,9405e-011	1,971e-011	2,0168e-011	2,0627e-011	-2,4752e-011	-7,0284e-011	-1,1582e-010	-6,9367e-011	-6,8909e-011	-2,246e-011	-2,2002e-011	-1,1352e-010	-1,1307e-010	-1,1261e-010	-1,12e-010	-6,5548e-011	-1,9099e-011	-1,8641e-011	-6,402e-011	-6,3561e-011	-1,7113e-011	2,9336e-011	7,5785e-011	7,6396e-011	-1,4974e-011	-1,4362e-011	-5,9894e-011	-1,0527e-010	-1,0482e-010
-3,3003e-011	-3,3461e-011	-3,392e-011	-8,0216e-011	-1,2666e-010	-8,098e-011	-3,5448e-011	-3,5753e-011	9,6259e-012	9,3203e-012	-8,2813e-011	-3,7128e-011	-3,7434e-011	-3,774e-011	5,3935e-011	9,962e-011	9,9315e-011	5,3171e-011	5,3019e-011	6,7228e-012	-3,9267e-011	-3,942e-011	-3,9573e-011	-8,5716e-011	-1,3186e-010	-1,3201e-010	-4,0031e-011	-4,0184e-011	-4,0337e-011	-8,6327e-011	-4,0337e-011	-4,049e-011	-4,049e-011	-4,049e-011	-8,648e-011	-1,3247e-010	-4,049e-011	5,3477e-012	5,3477e-012	5,5005e-012	-4,0337e-011	-8,6327e-011	-8,6174e-011	-8,6022e-011	-4,0031e-011	-3,9879e-011	-8,5716e-011	-8,5563e-011	-1,314e-010	-8,5258e-011
-6,57e-012	-5,2408e-011	-5,2408e-011	-5,2408e-011	-5,2408e-011	-6,57e-012	-5,2408e-011	-5,2408e-011	-6,57e-012	-5,2408e-011	-5,2408e-011	-9,8245e-011	-5,2255e-011	-9,8245e-011	-5,2102e-011	-5,2102e-011	-6,1117e-012	3,9879e-011	-5,9589e-012	-5,8061e-012	-5,6533e-012	-5,6533e-012	4,049e-011	-5,3477e-012	-5,1032e-011	-5,088e-011	-5,0727e-011	-5,0574e-011	-4,5837e-012	-4,2782e-012	4,1865e-011	4,2018e-011	-4,9504e-011	-4,9352e-011	-9,5189e-011	-4,8893e-011	-2,903e-012	4,3393e-011	-2,2919e-012	-4,7977e-011	-9,3661e-011	-9,3356e-011	-4,7213e-011	-4,6907e-011	-4,6601e-011	-4,5837e-013	-4,599e-011	-9,1675e-011	-9,1369e-011	-9,1064e-011
6,9673e-011	2,3377e-011	2,2919e-011	-2,3224e-011	-6,9673e-011	-2,3988e-011	-2,4294e-011	2,1238e-011	2,0932e-011	-2,5211e-011	-7,1506e-011	-1,178e-010	-1,1811e-010	-7,227e-011	-7,2576e-011	-7,2729e-011	-2,7044e-011	-7,3187e-011	-7,334e-011	-2,7502e-011	-7,3646e-011	-7,3951e-011	-7,3951e-011	-7,4104e-011	-7,4257e-011	-7,441e-011	-7,4562e-011	-7,4562e-011	-7,4715e-011	-7,4715e-011	-7,4868e-011	-7,4868e-011	-2,8878e-011	-2,8878e-011	-7,5021e-011	-2,903e-011	1,6807e-011	1,696e-011	-2,8878e-011	-1,2086e-010	-1,2086e-010	-1,2071e-010	-7,4715e-011	-7,4715e-011	-7,4562e-011	-2,8419e-011	-2,8419e-011	-1,2025e-010	-1,2009e-010	-1,1994e-010
3,4073e-011	3,3461e-011	-1,314e-011	-1,3598e-011	-1,421e-011	-1,4821e-011	-6,1269e-011	-1,589e-011	-1,6349e-011	-1,6807e-011	-6,3256e-011	-6,3714e-011	-6,4172e-011	-6,4631e-011	-1,9099e-011	-1,9557e-011	2,6127e-011	2,5669e-011	-6,6617e-011	-1,1291e-010	-1,1322e-010	-6,7687e-011	-2,2155e-011	-2,246e-011	-2,2766e-011	-1,149e-010	-1,152e-010	-6,952e-011	-6,9826e-011	-2,4141e-011	-2,4294e-011	-7,059e-011	-1,1658e-010	-1,1689e-010	-7,1201e-011	-2,5363e-011	-2,5516e-011	-2,5822e-011	-2,5975e-011	-2,5975e-011	-2,6127e-011	-2,628e-011	-2,6433e-011	-2,6586e-011	-7,2576e-011	-7,2729e-011	-1,1857e-010	-7,2882e-011	-7,2882e-011	-2,6891e-011
1,013e-010	5,5616e-011	9,7787e-012	9,9315e-012	1,0237e-011	1,039e-011	1,0543e-011	1,0695e-011	-3,4989e-011	-3,4836e-011	-8,0521e-011	-3,4378e-011	-3,4225e-011	-3,392e-011	-3,3767e-011	-3,3461e-011	-7,9146e-011	-7,884e-011	-7,8688e-011	-3,2545e-011	-3,2239e-011	-3,2086e-011	1,421e-011	1,4515e-011	-3,1169e-011	-3,0864e-011	-3,0711e-011	-7,6243e-011	-7,5937e-011	-2,9794e-011	1,6501e-011	-2,9183e-011	-2,8878e-011	-7,441e-011	-7,4104e-011	-7,3798e-011	-7,3493e-011	-7,3034e-011	-2,6891e-011	-2,6586e-011	-7,2118e-011	-7,1812e-011	-7,1354e-011	-2,5211e-011	-2,4905e-011	-2,4447e-011	-2,4141e-011	-2,3835e-011	-2,3377e-011	-2,3072e-011
-8,098e-012	-9,9315e-011	-9,8856e-011	-5,2255e-011	-5,1644e-011	-5,1032e-011	-4,5837e-012	-3,9726e-012	-4,9199e-011	-9,4731e-011	-9,412e-011	-9,3508e-011	-9,2897e-011	-4,5837e-013	9,2133e-011	4,6754e-011	1,3751e-012	1,8335e-012	2,4447e-012	-4,2782e-011	3,667e-012	4,2782e-012	5,088e-011	5,1491e-011	6,1117e-012	-3,9267e-011	7,1812e-012	7,7924e-012	5,4394e-011	9,0147e-012	-3,6212e-011	-8,1591e-011	-8,098e-011	-8,0368e-011	1,2071e-011	5,8519e-011	5,913e-011	-3,2086e-011	-3,1475e-011	-3,0864e-011	-3,0253e-011	-2,9642e-011	-2,903e-011	-7,441e-011	-7,3798e-011	-2,735e-011	-2,6739e-011	-2,6127e-011	-7,1506e-011	-1,1673e-010
1,1169e-010	1,9099e-011	1,8335e-011	6,3714e-011	1,7113e-011	1,6501e-011	-2,9947e-011	1,5279e-011	-3,1169e-011	-3,1781e-011	-3,2239e-011	-3,285e-011	-3,3309e-011	-3,3767e-011	-3,4378e-011	1,1001e-011	1,0543e-011	1,0084e-011	9,7787e-012	9,3203e-012	-3,6976e-011	8,5563e-012	5,4088e-011	5,3783e-011	5,3324e-011	5,3019e-011	6,7228e-012	6,4172e-012	6,1117e-012	-4,0031e-011	-8,6327e-011	-4,049e-011	-4,0795e-011	-4,1101e-011	-4,1254e-011	4,431e-012	5,0116e-011	3,9726e-012	-4,2018e-011	-8,8161e-011	-8,8314e-011	-8,8466e-011	-8,8619e-011	-8,8772e-011	-4,2782e-011	-4,2934e-011	-4,2934e-011	-8,9078e-011	-8,9078e-011	-4,3087e-011
8,0827e-011	3,4225e-011	3,3767e-011	7,9146e-011	-1,314e-011	-1,3598e-011	-1,4057e-011	3,1322e-011	3,0864e-011	3,0406e-011	-1,589e-011	-1,6196e-011	-1,6654e-011	-1,7113e-011	-1,7418e-011	2,8114e-011	2,7655e-011	2,735e-011	2,7044e-011	-1,9099e-011	-6,5395e-011	-6,5548e-011	-1,9863e-011	7,1659e-011	7,1506e-011	7,1201e-011	2,5058e-011	2,4752e-011	-6,7228e-011	-1,1337e-010	-1,1352e-010	-6,7687e-011	-2,1849e-011	2,3835e-011	1,1551e-010	1,1551e-010	2,353e-011	2,353e-011	-2,246e-011	-2,246e-011	-2,2613e-011	2,3224e-011	-6,8603e-011	-6,8603e-011	-6,8603e-011	-6,8603e-011	-6,8603e-011	-2,2613e-011	-1,6028e-010	-1,1444e-010
1,1536e-010	2,3683e-011	2,3835e-011	2,3988e-011	2,4141e-011	2,4294e-011	2,4447e-011	-2,1238e-011	-2,1085e-011	-2,0932e-011	-2,0627e-011	-2,0474e-011	-2,0168e-011	-6,6006e-011	-1,971e-011	2,6586e-011	2,6739e-011	2,7044e-011	-1,8641e-011	-6,4325e-011	-1,56e-010	-1,097e-010	-6,3561e-011	-1,7265e-011	2,903e-011	2,9336e-011	-1,6349e-011	-6,1881e-011	-1,5585e-011	-1,5279e-011	-6,0964e-011	-1,0634e-010	-1,5203e-010	-1,0573e-010	-1,5126e-010	-1,0497e-010	-5,8672e-011	-5,8366e-011	-1,1918e-011	-5,745e-011	-1,0298e-010	-1,0252e-010	-1,0206e-010	-9,7787e-012	-9,4731e-012	-5,5005e-011	-5,4547e-011	-8,098e-012	-5,363e-011	-5,3171e-011
4,7671e-011	1,2223e-012	7,6396e-013	-4,5532e-011	-4,5837e-011	4,5685e-011	1,3721e-010	2,2873e-010	1,8243e-010	9,03e-011	-1,8335e-012	-4,7977e-011	-2,2919e-012	-2,5975e-012	-2,7502e-012	-4,9046e-011	-4,9199e-011	-9,5189e-011	-9,5342e-011	-9,5648e-011	-9,58e-011	-1,4179e-010	-1,4194e-010	-5,0268e-011	-4,431e-012	4,1407e-011	8,7244e-011	4,1254e-011	4,1254e-011	4,1254e-011	-4,8893e-012	-4,8893e-012	-5,088e-011	-9,6717e-011	-5,088e-011	-9,6717e-011	-9,6717e-011	-4,8893e-012	-4,7365e-012	-5,0727e-011	-5,0574e-011	-9,6412e-011	-9,6259e-011	-9,6259e-011	-9,6106e-011	-5,0116e-011	-4,9963e-011	-3,8198e-012	-4,9657e-011	-9,5342e-011
1,1566e-010	2,4294e-011	2,4752e-011	2,5211e-011	2,5669e-011	1,1796e-010	1,6425e-010	2,107e-010	2,1116e-010	1,1979e-010	2,8419e-011	2,8878e-011	-1,6501e-011	-1,0787e-010	-6,1575e-011	-1,5126e-011	-1,4515e-011	-1,4057e-011	3,2392e-011	-5,8978e-011	-5,8519e-011	-1,0375e-010	-5,745e-011	-1,0848e-011	-1,039e-011	-5,5769e-011	-9,1675e-012	-8,7091e-012	-8,098e-012	-7,4868e-012	3,8962e-011	3,9573e-011	-5,1796e-011	-5,1185e-011	-5,0574e-011	-5,0116e-011	-3,5142e-012	-2,903e-012	-4,8282e-011	-4,7671e-011	-4,706e-011	-4,6449e-011	-4,5837e-011	-4,5226e-011	-9,0453e-011	-8,9841e-011	-8,923e-011	-8,8466e-011	-8,7855e-011	-8,7244e-011
1,1215e-010	6,677e-011	2,1544e-011	2,2155e-011	2,2919e-011	6,9367e-011	7,0131e-011	2,0856e-010	2,0917e-010	7,2118e-011	2,6891e-011	-1,8335e-011	-1,7724e-011	-6,295e-011	-6,2339e-011	-1,534e-010	-1,068e-010	-1,0604e-010	-1,0527e-010	-1,0466e-010	-5,8061e-011	-5,7297e-011	-1,0252e-010	-1,4775e-010	-1,01e-010	-5,4547e-011	-5,3783e-011	-5,3019e-011	-9,8092e-011	-1,4347e-010	-1,4271e-010	-1,4194e-010	-1,4118e-010	-1,4042e-010	-9,3661e-011	-4,7213e-011	-4,6449e-011	-4,5685e-011	-4,4921e-011	-4,4157e-011	2,5975e-012	-4,2629e-011	-4,1865e-011	-8,6938e-011	-8,6174e-011	-8,5411e-011	-3,8809e-011	7,9452e-012	5,4699e-011	5,5463e-011
-4,6601e-011	-9,2592e-011	-9,2592e-011	-4,6907e-011	-4,6907e-011	-1,0695e-012	4,4921e-011	4,4921e-011	4,4921e-011	-1,0695e-012	-1,0695e-012	-1,0695e-012	-1,0695e-012	-1,0695e-012	-1,0695e-012	-1,0695e-012	4,4921e-011	-9,1675e-013	-9,2745e-011	-1,3873e-010	-1,3858e-010	-9,2592e-011	-9,2439e-011	-4,6449e-011	-4,5837e-013	-3,0558e-013	-1,5279e-013	4,599e-011	1,5279e-013	-9,1675e-011	-9,1522e-011	-1,832e-010	-1,8304e-010	-1,369e-010	-4,4921e-011	-4,4768e-011	-4,4615e-011	-4,4462e-011	-4,4157e-011	-4,4004e-011	4,8282e-011	4,8435e-011	2,7502e-012	-4,3087e-011	-4,2782e-011	-4,2629e-011	-4,2323e-011	-4,2018e-011	-4,1712e-011	4,431e-012
-1,0695e-012	-9,1981e-011	-1,3705e-010	-9,0147e-011	-4,324e-011	-8,8314e-011	-4,1407e-011	5,3477e-012	-3,942e-011	-3,8503e-011	-3,7587e-011	-3,667e-011	1,0084e-011	-3,4836e-011	1,1918e-011	1,2987e-011	-3,1933e-011	-3,1017e-011	-7,609e-011	-2,9183e-011	1,7571e-011	-7,334e-011	-2,628e-011	-2,5363e-011	-2,4447e-011	-2,353e-011	-2,2613e-011	-6,7687e-011	-6,6617e-011	-6,57e-011	-1,1077e-010	-6,3867e-011	-6,295e-011	-1,0802e-010	-1,0695e-010	-6,0047e-011	-5,913e-011	-5,8214e-011	-1,1307e-011	3,5448e-011	-9,4731e-012	-8,4035e-012	-7,4868e-012	-6,57e-012	-5,6533e-012	8,7091e-011	-3,8198e-012	-4,8741e-011	-1,8335e-012	-9,1675e-013
8,4952e-011	3,8962e-011	3,8962e-011	1,3079e-010	8,5105e-011	-6,7228e-012	3,9115e-011	3,9267e-011	-6,57e-012	-6,57e-012	8,5411e-011	8,5411e-011	8,5563e-011	3,9726e-011	-5,2102e-011	-5,1949e-011	-5,1796e-011	-9,7634e-011	-9,7481e-011	-9,7481e-011	-5,1338e-011	-5,1185e-011	-5,0421e-012	-5,088e-011	-9,6564e-011	-9,6412e-011	-9,6259e-011	-9,6106e-011	-9,5953e-011	-4,9657e-011	-9,5495e-011	-9,5189e-011	-9,5036e-011	-9,4884e-011	-4,8588e-011	-4,8282e-011	-9,412e-011	-9,3814e-011	-9,3661e-011	-4,7365e-011	-1,0695e-012	-7,6396e-013	-4,6601e-011	-9,2286e-011	-4,599e-011	-4,5685e-011	6,1117e-013	-4,5074e-011	-4,4768e-011	-9,0453e-011
1,6058e-010	6,7839e-011	6,7076e-011	6,6312e-011	6,5395e-011	6,4631e-011	6,3867e-011	1,7265e-011	1,6654e-011	1,589e-011	1,5279e-011	6,0353e-011	5,9742e-011	1,3293e-011	-3,3461e-011	-8,0063e-011	-3,4684e-011	-3,5142e-011	-3,5753e-011	-3,6364e-011	-8,2813e-011	-3,7434e-011	-3,7892e-011	7,6396e-012	7,1812e-012	-3,9267e-011	-3,9726e-011	-1,3201e-010	-8,6633e-011	-1,3293e-010	-8,7397e-011	-8,7855e-011	-4,217e-011	-8,8466e-011	-8,8925e-011	-8,923e-011	-4,3546e-011	-4,3851e-011	-4,4004e-011	-9,03e-011	-9,0605e-011	-9,0758e-011	-9,1064e-011	-9,1217e-011	-4,5379e-011	3,0558e-013	1,5279e-013	0	-4,6143e-011	-4,6296e-011
1,3904e-011	-3,2392e-011	-3,2697e-011	1,2987e-011	-3,3309e-011	-3,3461e-011	-3,3767e-011	-3,4073e-011	1,1765e-011	1,1612e-011	-8,0674e-011	-8,0827e-011	-3,4989e-011	-3,5142e-011	-3,5295e-011	-8,1438e-011	-3,56e-011	-3,5753e-011	1,0084e-011	5,5769e-011	5,5769e-011	9,7787e-012	-3,6212e-011	-1,2819e-010	-1,2819e-010	-3,6517e-011	-3,6517e-011	-3,6517e-011	-3,6517e-011	-1,2834e-010	-8,2507e-011	-3,6517e-011	-3,6517e-011	-8,2507e-011	-8,2507e-011	-3,6364e-011	-3,6364e-011	9,6259e-012	5,5616e-011	9,7787e-012	-8,2049e-011	-3,5906e-011	-3,5906e-011	-3,5753e-011	-3,56e-011	-3,5448e-011	-8,1285e-011	-3,5142e-011	-8,098e-011	-3,4836e-011
3,7434e-011	-8,8619e-012	-5,4852e-011	-1,0084e-010	-1,01e-010	-1,0115e-010	-5,5311e-011	-1,013e-010	-1,0145e-010	-1,0145e-010	-5,5616e-011	-9,7787e-012	-5,5616e-011	-1,0161e-010	-5,5616e-011	-5,5616e-011	-5,5616e-011	-5,5616e-011	-5,5616e-011	-5,5463e-011	-5,5463e-011	-9,4731e-012	3,6517e-011	-9,3203e-012	3,6823e-011	-9,1675e-012	-1,0084e-010	-1,0069e-010	-5,4547e-011	-5,4394e-011	-5,4241e-011	3,7892e-011	-9,9773e-011	-1,4546e-010	-9,9315e-011	-5,3171e-011	-9,8856e-011	-1,4454e-010	-5,2408e-011	-1,4393e-010	-1,4378e-010	-5,1644e-011	-9,7328e-011	-9,7023e-011	-5,0727e-011	-9,6412e-011	-9,5953e-011	-9,5648e-011	-4,9352e-011	-3,0558e-012
9,412e-011	9,1675e-013	-4,5837e-013	-4,7671e-011	-9,5036e-011	-9,6412e-011	-9,7787e-011	-9,9009e-011	-5,4241e-011	-5,5616e-011	-1,0283e-010	-1,0405e-010	-1,0527e-010	-6,0353e-011	-6,1575e-011	-1,6807e-011	-6,3867e-011	-1,9099e-011	-2,0168e-011	-6,7076e-011	-6,8145e-011	-6,9062e-011	-7,0131e-011	-1,1704e-010	-1,1796e-010	-1,1902e-010	-7,3951e-011	-2,8878e-011	1,6196e-011	-3,0711e-011	-7,7313e-011	-3,2392e-011	-7,8993e-011	-3,392e-011	-3,4684e-011	-8,1285e-011	-8,2049e-011	-8,2813e-011	-8,3424e-011	-8,4188e-011	-8,4799e-011	-1,314e-010	-1,3201e-010	-1,3262e-010	-8,7244e-011	3,9726e-012	-4,2629e-011	-4,3087e-011	-8,9536e-011	-1,3598e-010
1,421e-011	-7,8688e-011	-3,4073e-011	-3,5142e-011	9,7787e-012	8,7091e-012	-3,8351e-011	-3,942e-011	-4,0337e-011	-4,1407e-011	-4,2323e-011	-4,324e-011	1,8335e-012	-9,0911e-011	-9,1828e-011	-4,6754e-011	-4,7671e-011	-4,8435e-011	-4,9199e-011	-9,58e-011	-9,6564e-011	-5,5005e-012	-5,2102e-011	-5,2866e-011	-5,3477e-011	-9,9926e-011	-1,0054e-010	-5,5311e-011	-9,9315e-012	-5,6533e-011	-1,0283e-010	-5,7602e-011	-5,8061e-011	-1,0436e-010	-1,0482e-010	-1,0527e-010	-1,0573e-010	-1,0619e-010	-1,5249e-010	-1,5294e-010	-1,5325e-010	-1,0757e-010	-6,2033e-011	-1,6349e-011	-6,2645e-011	-1,696e-011	-1,7113e-011	-1,7418e-011	-1,7571e-011	-6,3714e-011
-2,1238e-011	-6,7534e-011	-6,7992e-011	-1,1444e-010	-6,8756e-011	-6,9215e-011	-2,3683e-011	2,2002e-011	2,1544e-011	2,1238e-011	-2,5058e-011	-2,5363e-011	-2,5516e-011	-2,5822e-011	-7,1965e-011	-7,2118e-011	-7,227e-011	-7,2576e-011	-7,2729e-011	-2,7044e-011	1,8793e-011	1,8641e-011	-2,735e-011	1,8488e-011	1,8488e-011	-2,7655e-011	-2,7655e-011	1,8335e-011	1,8335e-011	1,8335e-011	1,8335e-011	1,8335e-011	1,8335e-011	1,8335e-011	-2,7502e-011	-7,334e-011	-7,3187e-011	-7,3034e-011	-2,7044e-011	1,9099e-011	1,9252e-011	-2,6586e-011	-7,227e-011	-7,2118e-011	-7,1812e-011	-2,5822e-011	-2,5516e-011	-2,5363e-011	-2,5058e-011	-7,059e-011
7,9604e-011	3,3461e-011	-5,8519e-011	-1,2834e-011	-5,8825e-011	-1,314e-011	-1,3293e-011	3,2545e-011	3,2392e-011	3,2239e-011	3,2239e-011	3,2086e-011	-5,9894e-011	-1,0588e-010	-1,0588e-010	-6,0047e-011	-6,0047e-011	-6,0047e-011	-1,0604e-010	-6,0047e-011	-6,0047e-011	-1,4057e-011	3,1933e-011	7,7771e-011	3,2086e-011	7,7924e-011	7,8077e-011	3,2239e-011	-1,3598e-011	-1,3446e-011	-1,3293e-011	-1,0497e-010	-5,8825e-011	-5,8672e-011	-5,8519e-011	-5,8366e-011	-5,8214e-011	-1,039e-010	-5,7755e-011	-5,745e-011	-5,7297e-011	-5,6991e-011	-5,6838e-011	-1,0252e-010	-1,0222e-010	-5,5922e-011	-5,5616e-011	-5,5311e-011	-9,1675e-012	-5,4699e-011
2,9489e-011	-1,6196e-011	-6,1728e-011	-6,1422e-011	-6,0964e-011	-6,0658e-011	-6,02e-011	-5,9894e-011	-1,0527e-010	-5,8978e-011	-1,0451e-010	-1,0405e-010	-1,4958e-010	-1,4912e-010	-1,0268e-010	-1,4821e-010	-1,0176e-010	-1,013e-010	-5,5005e-011	-5,4547e-011	-8,098e-012	-9,9315e-011	-5,3019e-011	-5,256e-011	4,0031e-011	-5,5005e-012	-4,8893e-012	-5,0421e-011	-4,981e-011	-3,3614e-012	-2,7502e-012	-2,1391e-012	-1,6807e-012	-1,0695e-012	-4,5837e-013	1,5279e-013	7,6396e-013	1,3751e-012	-4,4004e-011	-4,3393e-011	-8,8619e-011	3,8198e-012	5,0421e-011	5,1032e-011	5,1644e-011	9,8245e-011	7,0284e-012	-3,8351e-011	-3,7587e-011	9,0147e-012
-5,6533e-012	-5,1185e-011	-5,088e-011	-5,0421e-011	-5,0116e-011	-1,4149e-010	-1,4103e-010	-1,4072e-010	-1,4026e-010	-4,7977e-011	-4,7518e-011	-9,305e-011	-4,6601e-011	-4,6143e-011	-4,5685e-011	-9,1217e-011	-4,4768e-011	-1,3614e-010	-1,3568e-010	-1,3522e-010	-8,8772e-011	-8,8314e-011	-4,1865e-011	4,7365e-012	-8,6786e-011	-8,6174e-011	-3,9726e-011	-3,9115e-011	-8,4647e-011	-3,8045e-011	-8,3424e-011	-8,2966e-011	-8,2355e-011	-8,1744e-011	-8,1132e-011	-8,0521e-011	-8,0063e-011	-7,9452e-011	-7,884e-011	-7,8229e-011	-3,1628e-011	-3,1017e-011	-3,0253e-011	-1,2147e-010	-7,5021e-011	-2,8419e-011	-2,7808e-011	1,8793e-011	6,5395e-011	6,6006e-011
7,9146e-011	-1,2682e-011	-1,2834e-011	-1,0482e-010	-1,0482e-010	-1,5065e-010	-1,0482e-010	-1,0466e-010	-1,9649e-010	-1,505e-010	-1,0451e-010	-1,0451e-010	-5,8366e-011	-5,8366e-011	-1,042e-010	-5,8061e-011	-5,8061e-011	-1,039e-010	-1,4958e-010	-1,0359e-010	-1,4928e-010	-1,0329e-010	-1,0298e-010	-1,0283e-010	-1,0268e-010	-5,638e-011	-5,6227e-011	-1,0206e-010	-1,0176e-010	-1,0145e-010	-5,5311e-011	-9,0147e-012	-8,7091e-012	-5,4394e-011	-5,4088e-011	-9,9773e-011	-9,9467e-011	-7,1812e-012	-5,2866e-011	-9,8551e-011	-6,1117e-012	-5,8061e-012	4,049e-011	-5,0421e-012	-4,7365e-012	-4,2782e-012	-3,8198e-012	-4,9504e-011	-4,9046e-011	-2,5975e-012
1,2712e-010	8,1132e-011	3,5142e-011	3,4989e-011	-1,0848e-011	-5,6838e-011	-5,6838e-011	-5,6838e-011	-1,0848e-011	-1,0848e-011	-1,0268e-010	-5,6686e-011	-1,0695e-011	3,5295e-011	3,5295e-011	3,5448e-011	3,5448e-011	-1,0237e-011	-1,0237e-011	-1,0084e-011	-9,9315e-012	-9,7787e-012	-9,7787e-012	-9,6259e-012	-9,4731e-012	-9,3203e-012	3,667e-011	3,6976e-011	-8,7091e-012	-5,4547e-011	-5,4394e-011	-8,098e-012	-7,9452e-012	-7,7924e-012	-5,3477e-011	-5,3324e-011	-9,9009e-011	-5,2713e-011	-5,256e-011	-5,2255e-011	-5,1949e-011	4,0031e-011	-5,1491e-011	-5,1185e-011	-9,687e-011	-5,0574e-011	-4,2782e-012	4,1865e-011	-4,9657e-011	-3,3614e-012
1,832e-010	9,0147e-011	1,3507e-010	1,3415e-010	8,7244e-011	8,6174e-011	3,942e-011	-5,3477e-011	-5,4394e-011	-5,5158e-011	-5,6075e-011	-1,0848e-011	-1,1765e-011	-1,2529e-011	-1,3293e-011	-1,4057e-011	3,1169e-011	-1,5585e-011	-1,6196e-011	2,903e-011	-1,7571e-011	2,7808e-011	2,7044e-011	2,6433e-011	2,5822e-011	7,1201e-011	7,059e-011	2,4141e-011	-6,8298e-011	-2,2919e-011	-2,3377e-011	2,2155e-011	-2,4294e-011	-2,4752e-011	-7,1201e-011	-7,1506e-011	-7,1965e-011	-7,2423e-011	-1,1857e-010	-1,1887e-010	-1,1918e-010	-2,7808e-011	-2,8114e-011	-2,8266e-011	-2,8572e-011	-7,4868e-011	-7,5021e-011	-7,5326e-011	-7,5479e-011	-7,5785e-011
4,6296e-011	-1,5279e-013	-6,1117e-013	-1,2223e-012	-4,7671e-011	-4,8129e-011	4,3087e-011	-3,2086e-012	-4,9657e-011	-5,0116e-011	-5,0421e-011	-4,8893e-012	-5,3477e-012	-5,1644e-011	-5,2102e-011	-5,2408e-011	-9,8856e-011	-5,3171e-011	-5,3477e-011	-5,3783e-011	-8,098e-012	-8,4035e-012	-8,5563e-012	-5,4852e-011	-9,1675e-012	3,6517e-011	-9,6259e-012	-1,0176e-010	-1,0191e-010	-5,6075e-011	-5,6227e-011	3,5295e-011	3,5295e-011	-1,0695e-011	-5,6838e-011	-1,0298e-010	-1,0298e-010	-5,7144e-011	-1,1154e-011	-1,1307e-011	-1,1307e-011	-5,7297e-011	-1,0329e-010	-1,4912e-010	-1,0329e-010	-5,7297e-011	3,4531e-011	3,4531e-011	-1,1307e-011	3,4684e-011
8,4188e-011	-7,6396e-012	-7,6396e-012	-5,363e-011	-5,363e-011	-5,363e-011	-9,962e-011	-9,962e-011	-9,9467e-011	-5,3477e-011	-5,3324e-011	-5,3324e-011	-1,45e-010	-9,9162e-011	-5,3019e-011	-7,0284e-012	-6,8756e-012	-6,7228e-012	8,5258e-011	3,942e-011	3,9573e-011	8,5716e-011	3,9879e-011	4,0031e-011	-5,6533e-012	-5,1491e-011	-5,1338e-011	-5,1032e-011	-9,687e-011	-9,6717e-011	-9,6412e-011	-9,6259e-011	-9,5953e-011	-9,58e-011	-4,9504e-011	-4,9199e-011	-4,9046e-011	-4,8741e-011	-9,4425e-011	-9,412e-011	-4,7824e-011	-4,7671e-011	-9,3356e-011	-9,305e-011	-1,3858e-010	-9,2286e-011	-9,1981e-011	-1,3751e-010	-1,3721e-010	-1,369e-010
5,5463e-011	1,0543e-011	1,1459e-011	-3,3614e-011	-7,884e-011	-3,1933e-011	-3,1017e-011	-3,01e-011	-7,5326e-011	-7,441e-011	1,8488e-011	-2,6586e-011	-7,1659e-011	-7,0743e-011	-6,9826e-011	-1,1475e-010	-6,7992e-011	-1,1291e-010	-1,1215e-010	-6,5395e-011	-1,8488e-011	2,8419e-011	-6,2645e-011	-1,5738e-011	-6,0811e-011	-1,0558e-010	-5,8825e-011	-1,1918e-011	-1,1001e-011	-1,0084e-011	3,6823e-011	8,3577e-011	8,4494e-011	3,9573e-011	-5,5005e-012	-4,431e-012	4,2476e-011	8,923e-011	4,431e-011	9,1064e-011	4,6143e-011	-4,4768e-011	2,1391e-012	3,0558e-012	-4,2018e-011	-4,1101e-011	5,9589e-012	-3,9115e-011	7,7924e-012	8,7091e-012
-4,1712e-011	-8,7091e-011	-8,6786e-011	-4,049e-011	-4,0184e-011	-3,9726e-011	-8,5105e-011	-8,4799e-011	-8,4341e-011	-1,2987e-010	-8,3577e-011	-8,3119e-011	-8,266e-011	-8,2355e-011	-8,1896e-011	1,039e-011	5,6838e-011	5,7144e-011	5,7602e-011	1,2071e-011	1,2529e-011	1,2987e-011	5,9283e-011	5,9742e-011	-3,1781e-011	1,4668e-011	-3,0864e-011	-3,0406e-011	6,2033e-011	1,0833e-010	1,5463e-010	1,7265e-011	-2,8266e-011	-7,3646e-011	-7,3187e-011	-2,6891e-011	6,5548e-011	6,6006e-011	2,0474e-011	-2,5058e-011	-7,0437e-011	-6,9979e-011	-6,952e-011	-1,1505e-010	-1,1459e-010	-1,1414e-010	-6,7687e-011	-1,1322e-010	-6,677e-011	-6,6159e-011
6,1117e-013	-4,4768e-011	-4,431e-011	-8,9536e-011	-8,8925e-011	-8,8314e-011	-8,7855e-011	-8,7244e-011	-1,3262e-010	-1,3201e-010	-1,314e-010	-3,8962e-011	7,6396e-012	8,2507e-012	8,8619e-012	-8,2355e-011	-8,1744e-011	-3,5295e-011	1,1307e-011	1,1918e-011	1,2529e-011	-7,8688e-011	-1,2407e-010	-7,7465e-011	-7,6854e-011	-3,0406e-011	1,6196e-011	-2,9183e-011	6,3561e-011	1,56e-010	1,5661e-010	1,1123e-010	1,1184e-010	1,1261e-010	1,1322e-010	6,7992e-011	2,2613e-011	-2,2613e-011	-2,2002e-011	-2,1391e-011	-6,6464e-011	-6,5853e-011	-6,5242e-011	-1,8641e-011	-1,8029e-011	2,8572e-011	-1,6654e-011	-6,1881e-011	-1,5432e-011	-1,4668e-011
1,152e-010	6,8145e-011	2,0932e-011	2,0016e-011	6,4936e-011	1,7877e-011	1,6807e-011	6,1881e-011	1,4974e-011	5,9894e-011	1,2987e-011	-3,3767e-011	-8,0674e-011	-8,1438e-011	-3,6364e-011	-3,7128e-011	-3,8045e-011	-8,4799e-011	-8,5563e-011	-8,6327e-011	-8,7091e-011	-4,1865e-011	3,2086e-012	2,5975e-012	-4,4004e-011	-9,0605e-011	-4,5379e-011	-4,599e-011	4,5226e-011	9,0605e-011	4,4004e-011	4,3546e-011	4,2934e-011	-3,5142e-012	-4,9963e-011	-5,0421e-011	-9,687e-011	-9,7481e-011	-9,7939e-011	-5,2255e-011	-9,8703e-011	-9,9162e-011	-5,363e-011	-9,9926e-011	-1,0023e-010	-1,4653e-010	-1,01e-010	-1,013e-010	-5,5616e-011	-5,5922e-011
1,1139e-010	2,0168e-011	-2,5211e-011	-2,4599e-011	2,1849e-011	-2,353e-011	-2,2919e-011	2,3683e-011	-2,1696e-011	-6,6923e-011	-2,0474e-011	2,6127e-011	-1,9099e-011	2,7502e-011	-1,7877e-011	-1,7265e-011	-1,6654e-011	-6,1881e-011	-6,1117e-011	-6,0505e-011	-1,0588e-010	-1,0512e-010	-1,0451e-010	-5,7908e-011	-5,7144e-011	-5,6533e-011	-5,5769e-011	-9,3203e-012	3,7281e-011	8,4035e-011	8,4647e-011	1,3125e-010	1,3201e-010	8,6786e-011	4,1559e-011	-3,8198e-012	-3,0558e-012	-2,2919e-012	-4,7518e-011	-9,2745e-011	-1,3782e-010	-1,3721e-010	-9,0605e-011	-8,9841e-011	-8,9078e-011	-8,8466e-011	-8,7702e-011	-8,6938e-011	-4,0184e-011	-8,5411e-011
2,1849e-011	-2,4294e-011	-7,0284e-011	-7,0437e-011	-1,1658e-010	-1,6242e-010	-1,1673e-010	-1,1673e-010	-7,0895e-011	-7,0895e-011	-7,1048e-011	-2,5211e-011	-2,5363e-011	-2,5363e-011	-2,5363e-011	-2,5363e-011	6,6617e-011	6,6617e-011	2,0627e-011	-2,5363e-011	-2,5363e-011	-2,5363e-011	-2,5363e-011	-1,1719e-010	-7,1048e-011	-7,1048e-011	-7,1048e-011	-2,5058e-011	-7,0895e-011	-1,1673e-010	-2,4905e-011	6,7228e-011	2,1391e-011	2,1391e-011	2,1544e-011	-2,4294e-011	-6,9979e-011	-2,3988e-011	-2,3988e-011	-6,9673e-011	-2,3683e-011	-2,3377e-011	-6,9062e-011	-6,8909e-011	-6,8756e-011	-6,8603e-011	-6,8451e-011	-6,8145e-011	-6,7992e-011	2,3988e-011
-6,2492e-011	-1,0863e-010	-1,0879e-010	-1,0894e-010	-1,0909e-010	-6,3256e-011	-6,3409e-011	-6,3409e-011	-6,3561e-011	-1,097e-010	-1,097e-010	-1,5569e-010	-1,0986e-010	-1,0986e-010	-6,402e-011	2,7808e-011	2,7808e-011	7,3798e-011	2,7808e-011	-6,4172e-011	-6,4172e-011	-6,4172e-011	-6,402e-011	-6,402e-011	-6,402e-011	-6,402e-011	-1,5585e-010	-1,0986e-010	-1,0986e-010	-6,3714e-011	-6,3714e-011	-1,7571e-011	-1,7571e-011	-1,7418e-011	-1,7418e-011	2,8572e-011	2,8725e-011	2,8878e-011	-6,2797e-011	-6,2645e-011	-6,2492e-011	-1,6349e-011	-1,6196e-011	2,9794e-011	7,5937e-011	3,01e-011	3,0253e-011	3,0406e-011	7,6701e-011	7,6854e-011
-9,1675e-013	-4,6449e-011	-4,5837e-011	-9,1217e-011	-9,0605e-011	-8,9994e-011	-8,9536e-011	-8,8925e-011	-4,2476e-011	-4,1865e-011	-4,1407e-011	-4,0795e-011	-4,0184e-011	6,4172e-012	7,0284e-012	5,363e-011	5,4241e-011	1,4668e-010	1,4729e-010	1,0191e-010	1,0848e-011	-3,4531e-011	-7,9757e-011	-3,3309e-011	-3,2545e-011	-7,7771e-011	-3,1322e-011	1,5432e-011	-2,9947e-011	-2,9336e-011	1,7418e-011	-2,7961e-011	1,8793e-011	6,5548e-011	2,0168e-011	-2,5058e-011	-2,4447e-011	-6,952e-011	-2,2919e-011	-2,2155e-011	2,4447e-011	-6,6617e-011	-6,5853e-011	-1,9252e-011	-1,8488e-011	-1,7877e-011	-1,7113e-011	-1,6349e-011	-1,5585e-011	-6,0658e-011
8,266e-011	-8,4035e-012	-5,3171e-011	-5,2255e-011	-5,5005e-012	-4,431e-012	-4,9352e-011	-4,8435e-011	-4,7365e-011	-6,1117e-013	4,5837e-013	1,3751e-012	2,2919e-012	4,9352e-011	4,2782e-012	5,1338e-011	9,8245e-011	9,9162e-011	1,0023e-010	9,1675e-012	-3,5753e-011	-3,4684e-011	-3,3767e-011	-7,8688e-011	-7,7771e-011	-1,2269e-010	-7,5785e-011	-2,8878e-011	-2,7808e-011	-2,6891e-011	2,0016e-011	-2,4905e-011	2,1849e-011	2,2919e-011	2,3835e-011	-2,0932e-011	-6,6006e-011	-1,9099e-011	-1,1001e-010	-6,3103e-011	-6,2033e-011	-1,5126e-011	-6,02e-011	-5,913e-011	-5,8214e-011	-5,7144e-011	-5,6227e-011	-1,013e-010	-5,4241e-011	-7,334e-012
9,9315e-012	-3,5448e-011	-8,0674e-011	-8,0063e-011	-7,9452e-011	-3,285e-011	-3,2086e-011	-3,1475e-011	-3,0864e-011	-7,609e-011	-1,2132e-010	-1,2055e-010	-2,8114e-011	1,8641e-011	6,5089e-011	-2,5975e-011	2,0627e-011	-2,4599e-011	-2,3835e-011	-2,3224e-011	-2,246e-011	-2,1696e-011	-1,1276e-010	-1,5799e-010	-1,1139e-010	-6,4784e-011	-6,402e-011	-6,3256e-011	-1,0833e-010	3,0253e-011	-1,4974e-011	-1,421e-011	-1,3446e-011	-1,2682e-011	-5,7908e-011	-1,1154e-011	-1,0237e-011	-9,4731e-012	-8,7091e-012	-7,9452e-012	-7,1812e-012	-5,2255e-011	-5,1491e-011	-5,0727e-011	-3,9726e-012	4,2934e-011	4,3698e-011	-1,3751e-012	-9,2439e-011	-4,5837e-011
-2,735e-011	-7,2576e-011	-7,1659e-011	-1,1689e-010	-7,0131e-011	-1,1536e-010	-1,1444e-010	-6,7687e-011	-6,677e-011	-1,12e-010	-1,1108e-010	-1,1032e-010	-1,5524e-010	-1,0863e-010	-6,1728e-011	-1,4821e-011	-1,4057e-011	3,2697e-011	-1,2223e-011	-1,1307e-011	-5,6533e-011	-5,5616e-011	-5,4699e-011	-5,3783e-011	-1,4469e-010	-9,7939e-011	-5,1032e-011	4,1712e-011	-3,2086e-012	4,3546e-011	-1,3751e-012	-9,2439e-011	-9,1522e-011	-9,0605e-011	-8,9536e-011	3,3614e-012	-4,1712e-011	-8,6786e-011	-8,5716e-011	-8,4799e-011	-3,7892e-011	-8,2813e-011	-8,1896e-011	-8,0827e-011	-3,392e-011	1,314e-011	1,4057e-011	1,5126e-011	1,6043e-011	-2,8878e-011
-4,0795e-011	-8,7091e-011	-1,3339e-010	-1,3385e-010	-1,8029e-010	-1,806e-010	-1,3507e-010	-8,9383e-011	-1,3568e-010	-1,8213e-010	-1,8243e-010	-1,8274e-010	-1,3705e-010	-4,5379e-011	3,0558e-013	-4,599e-011	-1,5279e-013	4,5379e-011	4,5226e-011	-7,6396e-013	-1,0695e-012	-9,305e-011	-9,3203e-011	-9,3356e-011	-1,6807e-012	-1,8335e-012	8,9994e-011	1,3583e-010	1,3583e-010	1,3568e-010	8,9689e-011	4,3546e-011	-2,2919e-012	-4,8282e-011	-4,8282e-011	-4,8282e-011	-4,8282e-011	-4,8282e-011	-2,2919e-012	4,3698e-011	-2,1391e-012	-4,8129e-011	-4,7977e-011	-4,7824e-011	-4,7824e-011	-1,6807e-012	-4,7518e-011	-1,3751e-012	-4,7213e-011	-1,0695e-012
6,4478e-011	-2,7808e-011	-2,8114e-011	-2,8419e-011	-2,8725e-011	-1,2086e-010	-7,5173e-011	-7,5479e-011	-7,5785e-011	-7,5937e-011	-7,6243e-011	-1,2223e-010	-1,2239e-010	-7,6854e-011	-3,1017e-011	1,4821e-011	6,0505e-011	1,4515e-011	1,4362e-011	6,0047e-011	1,421e-011	-3,1933e-011	-3,2086e-011	1,3904e-011	-3,2239e-011	-3,2239e-011	1,3598e-011	1,3598e-011	5,9436e-011	5,9436e-011	5,9436e-011	5,9436e-011	-3,2392e-011	-3,2392e-011	-3,2392e-011	-3,2392e-011	-7,8229e-011	-7,8229e-011	-1,2407e-010	-1,2391e-010	-1,2391e-010	-7,7924e-011	-3,1781e-011	-1,2346e-010	-1,2346e-010	-1,233e-010	-7,7313e-011	-7,716e-011	-3,1017e-011	-7,6854e-011
3,3309e-011	-1,2223e-011	-1,0359e-010	-5,745e-011	-5,6991e-011	-5,6533e-011	-1,0084e-011	-5,5616e-011	-9,1675e-012	-8,7091e-012	-8,2507e-012	-7,7924e-012	-7,334e-012	-5,2866e-011	-9,8245e-011	-5,1949e-011	-5,5005e-012	-5,0421e-012	-5,0574e-011	-3,9726e-012	4,2476e-011	4,2934e-011	-2,5975e-012	-4,7977e-011	-4,7518e-011	4,4921e-011	-4,5837e-013	4,599e-011	4,6449e-011	4,706e-011	9,3356e-011	4,8129e-011	4,8588e-011	4,9199e-011	4,9657e-011	5,0268e-011	5,0727e-011	5,3477e-012	5,8061e-012	-3,9573e-011	6,8756e-012	7,4868e-012	8,098e-012	8,5563e-012	-3,6823e-011	-1,2804e-010	-8,1591e-011	-3,5142e-011	-8,0368e-011	-7,9757e-011
5,6838e-011	5,745e-011	5,8061e-011	5,8672e-011	1,3446e-011	1,4057e-011	1,4668e-011	6,1117e-011	1,0772e-010	1,0833e-010	1,7113e-011	1,7724e-011	6,4172e-011	1,8946e-011	-2,6433e-011	-7,1812e-011	-7,1201e-011	-7,059e-011	-6,9979e-011	-2,3377e-011	2,3224e-011	6,9673e-011	2,4447e-011	-6,6923e-011	-1,12e-010	-6,5548e-011	-6,4936e-011	-6,4325e-011	-1,7724e-011	-6,3103e-011	-1,6501e-011	-1,589e-011	-1,5279e-011	-1,4668e-011	-6,0047e-011	-5,9436e-011	-1,0451e-010	-5,8061e-011	-5,745e-011	-5,6838e-011	-5,6227e-011	-5,5616e-011	-1,0084e-010	-1,0023e-010	-5,3783e-011	-5,3171e-011	-5,2408e-011	-9,7634e-011	-9,7023e-011	-9,6412e-011
4,7365e-012	-4,1254e-011	-4,1254e-011	-4,1254e-011	-4,1254e-011	-4,1101e-011	-4,1101e-011	-8,6938e-011	-4,0948e-011	-4,0948e-011	-4,0795e-011	5,1949e-012	5,1185e-011	-8,6327e-011	-8,6327e-011	-8,6174e-011	-4,0184e-011	-4,0031e-011	-3,9879e-011	-3,9726e-011	-3,9573e-011	6,57e-012	6,7228e-012	7,0284e-012	-3,8809e-011	-3,8656e-011	-8,4188e-011	-8,4035e-011	-3,8045e-011	8,2507e-012	5,4241e-011	5,4547e-011	9,0147e-012	9,1675e-012	-3,6517e-011	-3,6212e-011	-3,5906e-011	-8,1591e-011	-8,1285e-011	1,0848e-011	-3,4836e-011	-3,4531e-011	1,1765e-011	1,0405e-010	5,8366e-011	-3,3156e-011	-7,8688e-011	-7,8382e-011	-1,2391e-010	-1,2361e-010
1,9863e-012	-8,923e-011	-8,8772e-011	-1,3415e-010	-1,3354e-010	-1,3308e-010	-8,648e-011	-8,5869e-011	-1,314e-010	-8,4799e-011	-1,3018e-010	-8,3577e-011	-3,7281e-011	-8,2507e-011	-8,1896e-011	-3,5448e-011	-1,2666e-010	-1,2605e-010	-7,9452e-011	-3,3003e-011	-3,2545e-011	-3,1933e-011	-1,2315e-010	-1,2254e-010	-7,5937e-011	-2,9489e-011	-2,8878e-011	-2,8266e-011	-2,7655e-011	-1,1887e-010	-1,1826e-010	-7,1506e-011	-2,5058e-011	2,1544e-011	6,8145e-011	2,2766e-011	-2,2613e-011	-6,7839e-011	-2,1391e-011	2,5363e-011	7,1965e-011	7,2576e-011	7,3187e-011	1,1964e-010	7,4562e-011	2,9183e-011	2,9794e-011	-1,5585e-011	-1,4821e-011	-1,421e-011
5,4547e-011	8,4035e-012	-3,774e-011	-8,373e-011	-3,8045e-011	-8,4035e-011	-1,3018e-010	-1,3033e-010	-8,4341e-011	-8,4494e-011	-3,8809e-011	-3,8809e-011	-1,3079e-010	-1,3079e-010	-1,3079e-010	-3,9115e-011	-3,9115e-011	-3,9115e-011	-3,9115e-011	-8,4952e-011	-8,4952e-011	-8,4952e-011	-8,4952e-011	6,8756e-012	6,8756e-012	-1,3094e-010	-8,4799e-011	-8,4799e-011	-3,8962e-011	-3,8809e-011	-3,8809e-011	-3,8656e-011	5,3324e-011	5,3477e-011	7,6396e-012	7,7924e-012	-3,8198e-011	7,9452e-012	-8,373e-011	-3,774e-011	-3,7587e-011	8,5563e-012	1,0054e-010	5,4852e-011	9,1675e-012	9,3203e-012	-3,6517e-011	-8,2049e-011	-8,1896e-011	-3,5906e-011
1,0161e-010	5,4852e-011	8,2507e-012	-3,8351e-011	-3,8962e-011	-3,9726e-011	-4,0337e-011	4,8893e-012	5,0268e-011	-4,217e-011	3,0558e-012	4,8588e-011	4,7977e-011	4,7518e-011	4,6907e-011	4,6449e-011	4,599e-011	-4,5837e-013	-9,2897e-011	-9,3203e-011	-9,3661e-011	-1,3996e-010	-1,4042e-010	-9,4884e-011	-4,9352e-011	-4,9657e-011	-4,1254e-012	-4,5837e-012	-4,8893e-012	-5,1949e-012	-5,5005e-012	4,0184e-011	1,3186e-010	1,3155e-010	-6,57e-012	-5,256e-011	-5,2866e-011	-5,3019e-011	-7,334e-012	-7,4868e-012	-9,9467e-011	-5,363e-011	-5,3783e-011	-8,098e-012	3,774e-011	3,7587e-011	3,7587e-011	-1,0038e-010	-1,0038e-010	-1,0054e-010
5,0116e-011	5,0727e-011	5,3477e-012	5,9589e-012	6,57e-012	-3,8656e-011	-3,8045e-011	-3,7281e-011	-3,667e-011	-3,6059e-011	-3,5448e-011	-3,4836e-011	-8,0063e-011	-3,3461e-011	-7,884e-011	-1,2422e-010	-1,2346e-010	-1,2284e-010	-1,6807e-010	-1,2162e-010	-7,4868e-011	-2,8266e-011	1,8182e-011	1,8946e-011	-2,628e-011	-2,5669e-011	-2,4905e-011	-2,4294e-011	-2,3683e-011	-2,2919e-011	-2,2308e-011	-6,7687e-011	-2,0932e-011	2,5516e-011	2,628e-011	2,6891e-011	2,7502e-011	-6,3561e-011	-1,696e-011	-1,6196e-011	-1,5585e-011	3,1017e-011	7,7618e-011	7,8229e-011	7,8993e-011	7,9604e-011	3,4378e-011	3,4989e-011	3,5753e-011	-9,4731e-012
-4,431e-012	-5,0116e-011	-9,5495e-011	-4,9352e-011	-4,9046e-011	-4,8588e-011	-4,8282e-011	-4,7977e-011	-9,3356e-011	-9,305e-011	-4,6754e-011	-9,2286e-011	-4,599e-011	4,6143e-011	-4,5226e-011	1,2223e-012	-4,4462e-011	-4,4004e-011	-8,9383e-011	-8,8925e-011	-8,8619e-011	-8,8161e-011	-4,1865e-011	-4,1407e-011	-4,0948e-011	-4,049e-011	-4,0031e-011	-3,9573e-011	-3,9115e-011	-3,8656e-011	7,7924e-012	5,4088e-011	8,7091e-012	-3,6823e-011	-3,6364e-011	1,0237e-011	-3,5295e-011	-8,0674e-011	-3,4378e-011	-3,3767e-011	-1,2514e-010	-7,8688e-011	-7,8077e-011	-3,1781e-011	1,4821e-011	6,1117e-011	1,589e-011	1,6349e-011	-2,903e-011	-7,441e-011
1,971e-011	-7,227e-011	-7,2423e-011	-2,6739e-011	-2,6891e-011	-7,3034e-011	-2,7044e-011	-7,3187e-011	-7,334e-011	-2,7502e-011	-2,7502e-011	-7,3646e-011	-7,3646e-011	-2,7808e-011	-2,7808e-011	-2,7808e-011	-2,7808e-011	-7,3951e-011	-2,7961e-011	1,7877e-011	-2,7961e-011	-2,7808e-011	-2,7808e-011	-2,7808e-011	-2,7808e-011	-2,7655e-011	-2,7655e-011	1,8335e-011	1,8335e-011	1,8488e-011	1,8641e-011	1,8793e-011	-2,7044e-011	1,8946e-011	1,1108e-010	6,5242e-011	-7,2423e-011	-7,227e-011	-7,1965e-011	-1,1765e-010	-1,175e-010	-1,1719e-010	-1,6303e-010	-2,0887e-010	-1,1658e-010	-2,4447e-011	-2,4294e-011	2,1849e-011	2,2155e-011	-6,9367e-011
6,7076e-011	-7,0437e-011	-7,0131e-011	-1,1597e-010	-1,1566e-010	-6,9367e-011	-6,9062e-011	-6,8756e-011	-6,8451e-011	-1,1414e-010	-1,1383e-010	-2,1544e-011	-2,1085e-011	-2,078e-011	-2,0474e-011	-2,0016e-011	-1,971e-011	-6,5242e-011	-6,4936e-011	-1,8488e-011	-1,1001e-010	-1,5539e-010	-1,0925e-010	-6,2797e-011	-6,2339e-011	-6,1881e-011	-6,1422e-011	-1,0695e-010	-6,0505e-011	-5,9894e-011	-1,3446e-011	-1,2987e-011	1,2529e-010	7,991e-011	3,4378e-011	-1,0848e-011	-1,039e-011	-9,7787e-012	-9,3203e-012	-5,4699e-011	-5,4088e-011	-5,363e-011	-5,3019e-011	-5,2408e-011	-5,8061e-012	-5,1949e-012	4,1254e-011	4,1865e-011	4,2476e-011	4,3087e-011
4,7518e-011	1,8335e-012	-4,3698e-011	-4,3393e-011	-8,9078e-011	-4,2782e-011	3,5142e-012	3,8198e-012	4,1254e-012	-4,1407e-011	-8,6938e-011	-8,6633e-011	-8,6174e-011	-8,5869e-011	-3,9573e-011	6,7228e-012	7,1812e-012	7,4868e-012	5,3935e-011	5,4241e-011	8,7091e-012	9,1675e-012	9,6259e-012	-3,5906e-011	5,638e-011	5,6838e-011	1,1307e-011	1,1765e-011	-3,3614e-011	-7,9146e-011	-7,8688e-011	-3,2239e-011	1,4057e-011	6,0505e-011	1,0695e-010	6,1575e-011	1,6043e-011	-7,5326e-011	-7,4868e-011	-1,2025e-010	-1,1979e-010	-1,1933e-010	-1,1872e-010	-7,227e-011	-7,1659e-011	-7,1201e-011	-1,1658e-010	-7,0131e-011	-1,1551e-010	-1,1505e-010
1,4561e-010	9,9467e-011	9,9162e-011	5,3171e-011	5,3019e-011	6,8756e-012	6,57e-012	-3,9573e-011	-8,5563e-011	-3,9879e-011	5,9589e-012	5,9589e-012	-4,0184e-011	-4,0337e-011	-8,6327e-011	-4,049e-011	-4,0643e-011	-4,0643e-011	-4,0795e-011	-8,6633e-011	-8,6786e-011	-4,0948e-011	-4,0948e-011	5,0421e-012	5,088e-011	5,088e-011	-4,1101e-011	-4,1101e-011	-4,1101e-011	-4,1101e-011	-4,1101e-011	5,0421e-012	-8,6786e-011	-4,0948e-011	5,0421e-012	5,1185e-011	5,1185e-011	5,1185e-011	5,3477e-012	-8,6327e-011	-8,6327e-011	-8,6174e-011	5,6533e-012	5,8061e-012	5,9589e-012	6,1117e-012	-3,9879e-011	-8,5563e-011	-8,5411e-011	-8,5258e-011
-5,9589e-012	-5,0421e-011	-9,4731e-011	-1,3919e-010	-9,1828e-011	-4,4462e-011	-8,8772e-011	-8,7397e-011	-4,0031e-011	-8,4341e-011	-8,2966e-011	-3,56e-011	-3,4073e-011	-3,2697e-011	-3,1169e-011	1,6196e-011	-7,4104e-011	-7,2729e-011	-2,5363e-011	-2,3988e-011	2,353e-011	2,4905e-011	-1,9557e-011	2,7808e-011	1,2101e-010	1,6853e-010	7,7924e-011	3,3461e-011	-1,1001e-011	-9,6259e-012	-5,4088e-011	-6,8756e-012	-5,5005e-012	4,2018e-011	4,3393e-011	4,4768e-011	4,6143e-011	4,7518e-011	2,903e-012	-4,1559e-011	-4,0184e-011	-3,8809e-011	8,4035e-012	-3,6059e-011	-3,4684e-011	1,2529e-011	1,3904e-011	-3,0558e-011	-2,9183e-011	-2,7961e-011
4,4921e-011	-4,7977e-011	-4,9046e-011	-4,9963e-011	-5,1949e-012	-5,1949e-011	-9,8856e-011	-9,9773e-011	-5,4699e-011	-9,6259e-012	-1,0543e-011	-1,1307e-011	-5,8061e-011	-1,2987e-011	3,2239e-011	3,1475e-011	-1,5279e-011	-6,1728e-011	-1,6654e-011	-6,3103e-011	-6,3867e-011	-1,8641e-011	-1,9252e-011	-1,9863e-011	-2,0474e-011	-6,6923e-011	-2,1544e-011	-2,2155e-011	-2,2613e-011	2,2766e-011	6,8298e-011	-2,4141e-011	-2,4599e-011	-2,5058e-011	2,0627e-011	6,6159e-011	6,57e-011	6,5395e-011	1,9099e-011	1,8793e-011	1,8335e-011	-2,7961e-011	-2,8114e-011	-2,8419e-011	-7,4562e-011	-7,4715e-011	-7,5021e-011	-7,5173e-011	-2,9642e-011	-2,9794e-011
4,8893e-011	4,2782e-012	-4,0643e-011	-3,942e-011	7,6396e-012	8,8619e-012	9,9315e-012	-3,4836e-011	-3,3767e-011	-7,8535e-011	-7,7313e-011	-3,0406e-011	-2,9183e-011	-2,8114e-011	1,8946e-011	2,0168e-011	-2,4752e-011	-6,952e-011	-6,8298e-011	-2,1391e-011	-2,0321e-011	-6,4936e-011	-1,8029e-011	-6,2797e-011	-6,1575e-011	-6,0505e-011	-1,3598e-011	3,3614e-011	-5,7144e-011	-5,6075e-011	-9,1675e-012	-5,3935e-011	-5,2713e-011	-5,1644e-011	-5,0574e-011	-3,667e-012	-2,5975e-012	-1,3751e-012	-4,6143e-011	-4,5074e-011	-8,9994e-011	-4,2934e-011	-4,1865e-011	-8,6786e-011	-8,5563e-011	-3,8503e-011	-3,7434e-011	-8,2355e-011	-8,1285e-011	-8,0216e-011
-6,2645e-012	-5,1796e-011	-9,7634e-011	-1,4332e-010	-9,7023e-011	-1,4271e-010	-5,0421e-011	-5,0268e-011	-9,5953e-011	-3,8198e-012	-4,9352e-011	-4,9046e-011	-9,4731e-011	-4,8435e-011	-4,7977e-011	-4,7671e-011	-9,3356e-011	-4,706e-011	-9,2745e-011	-4,6296e-011	-4,599e-011	-4,5685e-011	6,1117e-013	9,1675e-013	-4,4462e-011	-4,4157e-011	-4,3698e-011	-4,3393e-011	-4,2934e-011	3,2086e-012	3,667e-012	-4,1712e-011	-4,1407e-011	4,8893e-012	5,1338e-011	9,7634e-011	5,2102e-011	6,57e-012	7,0284e-012	-3,8351e-011	-3,7892e-011	-3,7434e-011	5,4852e-011	1,9313e-010	1,9359e-010	1,0206e-010	1,0695e-011	-3,4684e-011	-3,4225e-011	1,2071e-011
-3,5142e-012	-4,7977e-011	-9,2592e-011	-1,3705e-010	-8,9994e-011	-8,8619e-011	-8,7244e-011	-8,6022e-011	-1,3048e-010	-8,3271e-011	-1,2789e-010	-1,2651e-010	-1,2529e-010	-7,8077e-011	-7,6854e-011	-2,9642e-011	-7,4257e-011	-1,1887e-010	-7,1659e-011	-7,0437e-011	-6,9215e-011	-1,1368e-010	-6,6617e-011	-6,5395e-011	-6,4172e-011	-1,696e-011	3,0253e-011	-1,4362e-011	3,2697e-011	3,392e-011	8,1132e-011	3,6364e-011	-8,2507e-012	-9,8856e-011	-9,7634e-011	-4,5837e-012	4,2476e-011	8,9689e-011	9,0911e-011	9,1981e-011	9,3203e-011	9,4425e-011	1,4164e-010	2,8037e-010	2,816e-010	1,4515e-010	8,4035e-012	-3,6364e-011	-3,5142e-011	-3,4073e-011
-6,5242e-011	-1,097e-010	-1,0848e-010	-1,0711e-010	-1,5187e-010	-1,5065e-010	-1,4928e-010	-1,0206e-010	-5,5005e-011	-9,9467e-011	-5,2408e-011	-9,7023e-011	-9,58e-011	-9,4425e-011	-4,7365e-011	-4,6143e-011	1,0695e-012	-8,9536e-011	-4,2323e-011	-4,1101e-011	-3,9879e-011	7,334e-012	8,5563e-012	9,7787e-012	-3,4989e-011	-3,3767e-011	1,3446e-011	6,0658e-011	6,1881e-011	1,7113e-011	-2,7655e-011	-2,6433e-011	-7,1048e-011	-6,9979e-011	-2,2919e-011	-2,1696e-011	-2,0474e-011	2,6739e-011	2,7808e-011	2,903e-011	3,0253e-011	-1,4668e-011	3,2545e-011	1,7159e-010	1,2666e-010	3,6059e-011	3,7281e-011	-7,6396e-012	-6,4172e-012	-5,3477e-012
-8,7091e-012	-5,3783e-011	-9,8856e-011	-5,1949e-011	-5,1032e-011	-5,0116e-011	-4,9199e-011	-4,8282e-011	-1,3751e-012	-4,5837e-013	-4,5532e-011	-4,4615e-011	-8,9689e-011	-8,8772e-011	-4,1865e-011	5,088e-011	5,9589e-012	-3,9267e-011	-8,4341e-011	-8,3424e-011	-8,2507e-011	-8,1744e-011	-8,0827e-011	-7,991e-011	-7,9146e-011	-3,2239e-011	-7,7313e-011	-7,6549e-011	-7,5632e-011	-2,8725e-011	-7,3951e-011	-7,3034e-011	-7,227e-011	-1,1719e-010	-1,1643e-010	-2,3683e-011	-2,2919e-011	-6,8145e-011	-6,7228e-011	-6,6464e-011	-6,5548e-011	-6,4784e-011	-6,402e-011	-1,7265e-011	2,9642e-011	-1,5585e-011	-6,0811e-011	-6,0047e-011	-5,913e-011	-5,8366e-011
3,0558e-013	-9,0758e-011	-9,0147e-011	-4,3546e-011	-4,2782e-011	-8,8008e-011	-8,7244e-011	-8,6633e-011	-8,5869e-011	-1,3125e-010	-1,3048e-010	-1,7586e-010	-1,2911e-010	-8,2507e-011	-8,1896e-011	1,0695e-011	-3,4684e-011	-3,392e-011	1,2682e-011	5,913e-011	1,4057e-011	-3,1322e-011	-3,0711e-011	-1,2177e-010	-1,2116e-010	-7,4562e-011	-2,8114e-011	-2,735e-011	-2,6739e-011	-7,1965e-011	-7,1354e-011	-1,1673e-010	-1,1597e-010	-6,9367e-011	-6,8756e-011	-6,8145e-011	-6,7534e-011	-6,6923e-011	-2,0474e-011	-6,57e-011	-1,1093e-010	-6,4325e-011	-6,3714e-011	-6,3103e-011	-6,2492e-011	-1,6043e-011	-1,5432e-011	-1,4974e-011	-6,02e-011	-5,9589e-011
-4,049e-011	-8,5716e-011	-3,9267e-011	-8,4647e-011	-3,8198e-011	8,2507e-012	8,8619e-012	-8,2355e-011	-1,2773e-010	-1,2728e-010	-1,2666e-010	-1,2605e-010	-1,2544e-010	-1,2498e-010	-1,2437e-010	-1,2376e-010	-7,716e-011	1,5279e-011	6,1728e-011	6,2339e-011	6,2797e-011	6,3409e-011	6,402e-011	-2,7197e-011	-2,6586e-011	-2,5975e-011	-2,5363e-011	-2,4752e-011	-6,9979e-011	-1,1536e-010	-6,8756e-011	-6,8145e-011	-1,1337e-010	-1,1276e-010	-6,6159e-011	-6,5548e-011	-6,4936e-011	-6,4325e-011	-6,3714e-011	-1,7265e-011	-1,6501e-011	-1,589e-011	-1,5279e-011	-1,4668e-011	-1,4057e-011	-5,913e-011	-5,8519e-011	-5,7908e-011	-1,1459e-011	-1,0695e-011
3,1322e-011	-1,3598e-011	-1,2529e-011	-1,0329e-010	-1,0237e-010	-5,5463e-011	-5,4394e-011	-5,3477e-011	-9,8245e-011	-5,1491e-011	-5,0421e-011	-9,5189e-011	-4,8435e-011	-4,7365e-011	-4,6449e-011	-9,1369e-011	-1,3629e-010	-8,9383e-011	-4,2476e-011	-4,1559e-011	5,3477e-012	5,2408e-011	7,334e-012	-3,774e-011	9,3203e-012	1,0237e-011	-3,4836e-011	-3,392e-011	-3,3003e-011	-3,1933e-011	-3,1017e-011	-3,01e-011	-2,9183e-011	1,7724e-011	-2,735e-011	-2,6433e-011	6,6464e-011	1,1322e-010	6,8298e-011	-2,2766e-011	2,4141e-011	-2,0932e-011	-6,5853e-011	-6,5089e-011	-6,4172e-011	-6,3256e-011	-6,2339e-011	-1,0741e-010	-1,0665e-010	-1,0573e-010
5,7297e-011	-3,392e-011	-3,3309e-011	-3,2697e-011	-3,2086e-011	-3,1475e-011	-7,6854e-011	-7,609e-011	-2,9489e-011	-2,8878e-011	-7,4257e-011	-7,3646e-011	-7,2882e-011	-1,1811e-010	-1,175e-010	-1,1673e-010	-7,0284e-011	-6,9673e-011	-6,8909e-011	-1,1414e-010	-6,7687e-011	-2,0932e-011	2,5669e-011	2,6433e-011	2,7044e-011	-1,8182e-011	-6,3561e-011	-6,2797e-011	-6,2186e-011	-1,5432e-011	3,1322e-011	-6,0047e-011	-5,9283e-011	-5,8519e-011	3,4073e-011	1,2666e-010	1,7327e-010	1,7388e-010	8,2813e-011	3,774e-011	3,8351e-011	3,9115e-011	-6,1117e-012	-5,3477e-012	-5,0574e-011	-4,9963e-011	-4,9199e-011	-9,4272e-011	-4,7671e-011	-4,6907e-011
-2,1849e-011	-6,6159e-011	-1,1062e-010	-6,3103e-011	-1,0757e-010	-1,0604e-010	-1,0451e-010	-1,0298e-010	-5,5463e-011	-9,9926e-011	-5,2408e-011	-5,1032e-011	-4,9504e-011	-9,3967e-011	-9,2592e-011	-1,3705e-010	-1,3553e-010	-1,7999e-010	-1,3262e-010	-8,5258e-011	-3,774e-011	9,4731e-012	1,0848e-011	1,2376e-011	1,3751e-011	1,5126e-011	6,2492e-011	6,402e-011	1,9405e-011	2,078e-011	2,2155e-011	2,353e-011	7,0895e-011	1,1811e-010	7,3646e-011	1,2086e-010	7,6396e-011	7,7771e-011	1,2498e-010	8,0368e-011	3,5753e-011	3,7128e-011	3,8351e-011	8,5716e-011	8,7091e-011	4,2323e-011	4,3698e-011	-9,1675e-013	-4,5532e-011	-4,431e-011
7,6396e-012	-3,8503e-011	-3,8656e-011	5,2866e-011	6,7228e-012	6,4172e-012	6,2645e-012	-3,9726e-011	5,9589e-012	5,8061e-012	-4,0184e-011	-4,0337e-011	-8,648e-011	-4,0643e-011	-4,0795e-011	-4,0948e-011	-8,6938e-011	-4,1101e-011	-8,7244e-011	-4,1254e-011	-4,1254e-011	-4,1407e-011	4,431e-012	4,2782e-012	-4,1559e-011	4,2782e-012	4,2782e-012	4,2782e-012	4,2782e-012	4,2782e-012	-4,1559e-011	-8,755e-011	-4,1559e-011	-4,1407e-011	-4,1407e-011	-8,7397e-011	-4,1254e-011	-4,1254e-011	-4,1101e-011	-4,1101e-011	-4,0948e-011	4,8893e-012	1,4286e-010	9,7023e-011	5,1338e-011	5,5005e-012	5,5005e-012	5,1644e-011	5,8061e-012	5,9589e-012
3,4989e-011	-5,6533e-011	-1,0222e-010	-1,0084e-011	-9,7787e-012	-5,5616e-011	-5,5311e-011	-1,0084e-010	-1,4653e-010	-1,0038e-010	-1,0008e-010	-9,9773e-011	-9,9467e-011	-5,3324e-011	-9,8856e-011	-5,2713e-011	-6,4172e-012	-6,1117e-012	-5,1796e-011	-5,5005e-012	4,0795e-011	-4,7365e-012	-5,0421e-011	-4,1254e-012	4,2018e-011	8,8466e-011	1,3476e-010	8,9078e-011	4,3546e-011	-1,9863e-012	-1,5279e-012	-4,7213e-011	-7,6396e-013	-4,6449e-011	-4,599e-011	-4,5685e-011	-4,5226e-011	-4,4768e-011	1,5279e-012	4,7824e-011	2,4447e-012	2,7502e-012	4,9046e-011	9,5495e-011	4,9963e-011	4,5837e-012	-4,1101e-011	-8,648e-011	-4,0184e-011	-3,9726e-011
-1,2223e-012	-4,7365e-011	-4,7671e-011	-9,3967e-011	-1,4011e-010	-9,4578e-011	-4,8741e-011	-4,9046e-011	-4,9352e-011	-9,5495e-011	-9,58e-011	-1,4179e-010	-1,4194e-010	-9,6412e-011	-9,6564e-011	-9,6717e-011	-5,088e-011	-5,1032e-011	-5,1032e-011	-5,1185e-011	4,049e-011	1,3232e-010	8,6327e-011	-5,6533e-012	4,0184e-011	8,6174e-011	8,6174e-011	4,0031e-011	4,0031e-011	-5,9589e-012	-5,1796e-011	-5,9589e-012	-5,9589e-012	4,0184e-011	4,0184e-011	-5,8061e-012	-5,1491e-011	-5,6533e-012	-5,5005e-012	-5,5005e-012	-5,3477e-012	-5,1949e-012	-5,0421e-012	-4,8893e-012	-5,0574e-011	-5,0421e-011	-5,0268e-011	-4,2782e-012	-4,1254e-012	-4,981e-011
7,2118e-011	2,628e-011	-1,9405e-011	-6,5242e-011	-1,8946e-011	-1,8793e-011	-1,8488e-011	-6,4325e-011	-6,402e-011	-1,0986e-010	-1,0955e-010	-6,3256e-011	-6,295e-011	-6,2797e-011	-1,0848e-010	-1,0818e-010	-6,1881e-011	-1,5585e-011	3,0558e-011	3,0864e-011	7,7313e-011	1,2361e-010	7,7924e-011	-5,9589e-011	-1,314e-011	-1,2834e-011	-5,8366e-011	-5,8061e-011	3,4225e-011	3,4531e-011	3,4989e-011	-1,0543e-011	-1,0084e-011	-9,6259e-012	-9,1675e-012	-8,8619e-012	-8,4035e-012	-7,9452e-012	-7,4868e-012	-5,3019e-011	-5,256e-011	-5,2102e-011	-5,6533e-012	-5,0421e-012	-4,5837e-012	-5,0116e-011	-4,9657e-011	-3,0558e-012	4,324e-011	4,3698e-011
8,0368e-011	-1,1918e-011	-1,2071e-011	3,3614e-011	-1,2682e-011	-1,2834e-011	-1,314e-011	-5,913e-011	-1,3446e-011	-1,3751e-011	-5,9742e-011	-5,9894e-011	-6,0047e-011	-6,02e-011	-6,02e-011	-6,0353e-011	-6,0505e-011	-1,065e-010	-1,0665e-010	-6,0658e-011	3,1169e-011	3,1169e-011	3,1017e-011	-1,4974e-011	3,1017e-011	3,1017e-011	-1,4821e-011	-1,4821e-011	3,1169e-011	-1,4668e-011	-6,0505e-011	-6,0353e-011	-1,4515e-011	-1,4362e-011	3,1781e-011	-5,9894e-011	-5,9742e-011	-5,9589e-011	-5,9436e-011	-5,9283e-011	-5,913e-011	-5,8978e-011	-5,8672e-011	-5,8519e-011	-1,0436e-010	-1,0405e-010	-5,7755e-011	-5,7602e-011	-5,7297e-011	-5,6991e-011
9,7328e-011	5,3477e-012	5,1032e-011	5,088e-011	5,0727e-011	9,6564e-011	5,0574e-011	-4,1407e-011	-4,1559e-011	-4,1559e-011	-4,1712e-011	-4,1712e-011	4,1254e-012	4,1254e-012	4,981e-011	4,981e-011	3,9726e-012	3,9726e-012	-4,2018e-011	-4,2018e-011	3,9726e-012	3,9726e-012	4,981e-011	4,981e-011	9,58e-011	4,981e-011	4,1254e-012	-4,1865e-011	-8,7855e-011	-4,1712e-011	-4,1712e-011	-4,1559e-011	-8,755e-011	-8,7397e-011	-8,7244e-011	-4,1254e-011	-4,1101e-011	-4,0948e-011	-8,6786e-011	-8,6633e-011	-1,3232e-010	-1,3216e-010	-1,3201e-010	-8,6022e-011	-8,5869e-011	-8,5716e-011	-8,5563e-011	-3,9267e-011	-3,9115e-011	-8,4952e-011
8,6022e-011	-7,0284e-012	-8,2507e-012	-5,5463e-011	-5,6533e-011	-1,1765e-011	-1,2834e-011	3,1781e-011	3,0711e-011	-6,2186e-011	-1,7265e-011	-1,8335e-011	-1,9405e-011	2,5516e-011	7,0437e-011	6,9367e-011	-2,3377e-011	-2,4294e-011	2,0627e-011	1,971e-011	1,8793e-011	1,7877e-011	1,696e-011	1,6043e-011	1,5279e-011	-3,1475e-011	-3,2239e-011	1,2682e-011	1,1918e-011	1,1154e-011	1,039e-011	9,6259e-012	-3,6976e-011	-3,7587e-011	-8,4341e-011	-8,4952e-011	-8,5716e-011	-8,6327e-011	-8,6938e-011	-8,7702e-011	-4,2323e-011	-8,8925e-011	-8,9383e-011	-4,4004e-011	-4,4615e-011	-4,5226e-011	-4,5685e-011	-9,2286e-011	-4,6754e-011	4,4615e-011
5,3477e-011	6,4172e-012	5,3477e-012	4,1254e-012	4,9046e-011	1,398e-010	1,3889e-010	4,599e-011	-4,6907e-011	-4,7824e-011	-2,903e-012	4,2018e-011	-4,8893e-012	4,0184e-011	3,942e-011	3,8503e-011	3,7587e-011	3,6823e-011	-5,5769e-011	-5,6533e-011	-5,7297e-011	-5,8061e-011	-1,2987e-011	-1,3751e-011	3,1628e-011	-1,5126e-011	-1,5738e-011	2,9642e-011	2,903e-011	2,8419e-011	-1,8182e-011	-1,8793e-011	-1,9405e-011	-1,9863e-011	-2,0474e-011	-2,0932e-011	-6,7228e-011	-6,7687e-011	-6,8145e-011	-2,2766e-011	2,2766e-011	-2,353e-011	-2,3988e-011	-2,4294e-011	-7,0437e-011	-7,0895e-011	-1,1719e-010	-7,1506e-011	-2,5975e-011	-2,6127e-011
5,7755e-011	1,1154e-011	-3,5295e-011	-3,5906e-011	-3,6517e-011	-3,6976e-011	8,2507e-012	-3,8045e-011	-3,8656e-011	-8,5105e-011	-8,5563e-011	-8,6022e-011	-4,049e-011	-4,0948e-011	-4,1407e-011	-8,7855e-011	-4,2323e-011	-4,2629e-011	-8,9078e-011	-1,3537e-010	-8,9841e-011	-1,3614e-010	-4,4462e-011	-9,0758e-011	-9,1064e-011	-4,5379e-011	-4,5685e-011	-1,5279e-013	-4,6296e-011	-6,1117e-013	-9,1675e-013	-1,0695e-012	-4,7213e-011	-1,5279e-012	-4,7518e-011	-4,7824e-011	-2,1391e-012	4,3698e-011	-4,8282e-011	-4,8435e-011	-1,4042e-010	-1,4057e-010	-1,8656e-010	-1,4087e-010	-4,8893e-011	-3,2086e-012	4,2782e-011	-3,2086e-012	-3,3614e-012	-3,3614e-012
-1,5279e-013	-4,6296e-011	-4,6601e-011	-1,0695e-012	-1,5279e-012	-4,7518e-011	-4,7824e-011	-9,412e-011	-9,4425e-011	-9,4578e-011	-9,4884e-011	-9,5036e-011	-4,9352e-011	-3,667e-012	4,217e-011	4,2018e-011	-4,1254e-012	4,1712e-011	-4,431e-012	-4,5837e-012	-4,7365e-012	-4,7365e-012	-5,0727e-011	-5,088e-011	-5,088e-011	-5,088e-011	-5,1032e-011	-5,1032e-011	-5,1032e-011	-5,1032e-011	-9,7023e-011	-1,4301e-010	-9,7023e-011	-5,088e-011	-5,0421e-012	-5,0421e-012	-4,8893e-012	-5,0727e-011	-4,7365e-012	4,1254e-011	4,1407e-011	4,1559e-011	-4,2782e-012	-4,9963e-011	-9,58e-011	-9,5648e-011	-9,5495e-011	-9,5342e-011	-4,9199e-011	-4,8893e-011
4,7671e-011	1,0695e-012	6,1117e-013	-4,5685e-011	-4,6143e-011	-4,6601e-011	-4,706e-011	-4,7365e-011	-9,3814e-011	-4,8282e-011	-4,8588e-011	-4,9046e-011	-4,9352e-011	-4,9657e-011	-9,5953e-011	-5,0421e-011	-5,0727e-011	-5,1949e-012	-5,1185e-011	-5,6533e-012	4,0031e-011	-5,2102e-011	-6,4172e-012	-6,7228e-012	3,9115e-011	-7,1812e-012	3,8656e-011	3,8503e-011	3,8351e-011	-7,7924e-012	-5,3783e-011	-9,9926e-011	-1,0008e-010	-1,0023e-010	-5,4394e-011	-5,4394e-011	-8,7091e-012	-8,7091e-012	-8,8619e-012	-8,8619e-012	-9,0147e-012	-5,4852e-011	-5,4852e-011	-5,4852e-011	-5,4852e-011	-9,0147e-012	-5,4852e-011	-5,4852e-011	-9,0147e-012	-9,0147e-012
1,6104e-010	1,6288e-010	7,2882e-011	2,8725e-011	-1,5279e-011	-1,0527e-010	-5,7602e-011	-5,5922e-011	-5,4088e-011	-6,4172e-012	-5,0574e-011	-1,4072e-010	-9,2897e-011	-4,5379e-011	-4,3698e-011	-4,1865e-011	-4,0184e-011	-8,4341e-011	-1,2865e-010	-8,098e-011	-7,9299e-011	-7,7618e-011	-1,2193e-010	-1,204e-010	-7,2729e-011	-1,1704e-010	-6,9367e-011	-2,2002e-011	-6,6159e-011	-1,8793e-011	-1,7265e-011	-6,1422e-011	-1,4057e-011	3,3461e-011	3,5142e-011	3,667e-011	8,4035e-011	3,9726e-011	4,1254e-011	4,2782e-011	-1,6807e-012	4,5685e-011	-4,4615e-011	-8,9078e-011	-8,755e-011	-8,6174e-011	-8,4647e-011	-3,7281e-011	-3,5753e-011	-8,0368e-011
4,6953e-010	3,7862e-010	2,4172e-010	1,0497e-010	1,4057e-011	-3,1017e-011	-2,9947e-011	-7,4868e-011	-1,1979e-010	-1,6471e-010	-1,6379e-010	-1,6272e-010	-1,1597e-010	-6,9062e-011	-2,2155e-011	-2,1238e-011	-2,0168e-011	-6,5089e-011	-1,8335e-011	2,8725e-011	-1,6349e-011	-6,1117e-011	-1,4362e-011	-5,9283e-011	-5,8214e-011	-1,0329e-010	-1,4806e-010	-1,4714e-010	-1,0038e-010	-9,9315e-011	-5,2408e-011	-5,1491e-011	-5,0421e-011	-1,4133e-010	-9,4425e-011	-4,7518e-011	-4,6601e-011	-9,1522e-011	-9,0605e-011	-8,9689e-011	-8,8619e-011	-8,7702e-011	-8,6633e-011	-8,5716e-011	-8,4799e-011	-1,2957e-010	-1,2865e-010	-1,2773e-010	-1,2666e-010	-7,991e-011
6,1682e-010	5,7236e-010	4,8175e-010	3,4531e-010	1,6303e-010	2,6586e-011	-6,3867e-011	-6,2492e-011	-1,0711e-010	-1,0573e-010	-1,0436e-010	-5,6991e-011	3,6212e-011	1,2941e-010	1,7678e-010	1,3216e-010	4,1712e-011	-2,5975e-012	-1,2223e-012	1,5279e-013	-4,4462e-011	-4,3087e-011	-4,1712e-011	-8,6327e-011	-8,4952e-011	-1,2941e-010	-1,7403e-010	-1,7265e-010	-1,7113e-010	-1,6975e-010	-1,6838e-010	-1,67e-010	-1,1964e-010	-1,1826e-010	-7,1048e-011	-6,9673e-011	-2,2308e-011	-6,677e-011	-6,5395e-011	-1,0986e-010	-1,0848e-010	-6,1269e-011	-5,9894e-011	-1,0436e-010	-1,4897e-010	-1,4744e-010	-1,0008e-010	-5,2866e-011	-9,7328e-011	-5,0116e-011
5,0864e-010	4,6586e-010	5,1506e-010	4,7228e-010	3,3752e-010	1,5707e-010	-6,9367e-011	-1,5829e-010	-2,0107e-010	-1,5218e-010	-1,0298e-010	-8,098e-012	1,7861e-010	2,735e-010	3,6838e-010	3,2529e-010	2,8251e-010	2,3942e-010	1,9664e-010	1,5738e-011	-7,3187e-011	-7,0284e-011	-1,1337e-010	-1,1047e-010	-1,5356e-010	-1,9664e-010	-1,9389e-010	-2,3683e-010	-1,8824e-010	-1,8549e-010	-1,8274e-010	-1,34e-010	-1,3125e-010	-8,266e-011	5,7908e-011	1,065e-010	1,0925e-010	6,5853e-011	6,8603e-011	7,1201e-011	-1,8029e-011	-6,1422e-011	-5,8825e-011	-1,0237e-011	-9,9467e-011	-1,4301e-010	-1,4042e-010	-9,1981e-011	-8,9383e-011	-8,6938e-011
4,3393e-011	-4,3851e-011	5,256e-011	1,9496e-010	1,9939e-010	1,5783e-010	-2,1391e-011	-1,0894e-010	-2,4217e-010	-2,3774e-010	-9,5648e-011	1,3828e-010	2,3454e-010	3,3064e-010	3,8091e-010	3,8519e-010	3,8947e-010	3,9359e-010	3,9772e-010	2,6418e-010	1,3048e-010	-3,2086e-012	-9,1064e-011	-1,7877e-010	-2,2078e-010	-2,1666e-010	-2,1269e-010	-2,547e-010	-2,9657e-010	-2,4676e-010	-1,9695e-010	-1,4699e-010	-5,1338e-011	9,03e-011	2,3178e-010	2,816e-010	2,8541e-010	2,8908e-010	2,929e-010	2,9657e-010	2,0841e-010	2,8266e-011	3,1933e-011	-1,0237e-011	-5,256e-011	-4,9046e-011	-9,1369e-011	-1,3385e-010	-1,3018e-010	-8,0827e-011
-3,8381e-010	-4,6831e-010	-4,1483e-010	-1,777e-010	1,3293e-011	1,5844e-010	7,3951e-011	-1,0252e-010	-1,4118e-010	-4,2323e-011	1,4867e-010	2,9351e-010	1,6272e-010	7,7771e-011	-7,1812e-012	4,5685e-011	9,8398e-011	2,4294e-010	2,4981e-010	2,1055e-010	1,2529e-010	8,6022e-011	7,6396e-013	-8,4647e-011	-1,699e-010	-2,5531e-010	-2,0291e-010	-1,9664e-010	-9,8398e-011	-3,0558e-013	1,8961e-010	1,9573e-010	2,4783e-010	2,9993e-010	3,5188e-010	3,5784e-010	3,1796e-010	3,2392e-010	3,2988e-010	3,3568e-010	2,955e-010	2,5531e-010	2,6097e-010	2,2094e-010	1,3476e-010	9,4272e-011	5,3935e-011	5,9436e-011	6,4936e-011	1,1643e-010
-5,6029e-010	-5,9894e-010	-5,9176e-010	-4,9275e-010	-3,4791e-010	-1,1108e-010	3,3767e-011	1,3247e-010	1,395e-010	1,9236e-010	2,4523e-010	1,5997e-010	-6,2797e-011	-2,8572e-010	-4,1697e-010	-4,5608e-010	-3,5769e-010	-2,133e-010	-6,9062e-011	7,5173e-011	1,7357e-010	2,7182e-010	2,7808e-010	1,9252e-010	1,5279e-010	1,5906e-010	1,6517e-010	1,7128e-010	2,2338e-010	3,2132e-010	3,7327e-010	3,3324e-010	3,392e-010	2,9917e-010	2,1314e-010	8,1132e-011	-4,8893e-012	7,6396e-013	5,2408e-011	1,4989e-010	1,5554e-010	2,0688e-010	3,0451e-010	3,1001e-010	3,1536e-010	3,667e-010	3,7205e-010	3,774e-010	4,2858e-010	3,8794e-010
-4,3133e-010	-4,7228e-010	-4,2125e-010	-3,7037e-010	-3,1933e-010	-2,2262e-010	1,2071e-011	2,0077e-010	2,9749e-010	3,4836e-010	2,6127e-010	-9,4731e-012	-2,3423e-010	-3,6731e-010	-3,6257e-010	-3,12e-010	-3,0726e-010	-2,5654e-010	-2,518e-010	-1,5539e-010	3,3003e-011	1,7525e-010	2,7182e-010	3,2224e-010	3,7281e-010	4,2323e-010	3,8167e-010	3,8626e-010	3,9069e-010	3,9497e-010	2,6158e-010	1,2819e-010	-5,3477e-012	-4,6907e-011	-1,343e-010	-1,7602e-010	-1,7189e-010	-2,136e-010	-2,0932e-010	-2,052e-010	-1,0909e-010	3,2697e-011	8,2813e-011	1,3293e-010	2,7472e-010	3,7067e-010	3,7465e-010	3,7877e-010	4,2858e-010	4,3255e-010
-2,0184e-010	-2,4584e-010	-2,9e-010	-2,4217e-010	-1,9435e-010	-1,4653e-010	-9,8703e-011	4,0795e-011	8,8619e-011	9,0605e-011	4,6449e-011	-4,3546e-011	-1,3354e-010	-1,777e-010	-2,217e-010	-2,6586e-010	-2,6402e-010	-2,162e-010	-2,1437e-010	-1,2086e-010	-2,7197e-011	2,0627e-011	1,1429e-010	2,5394e-010	3,9359e-010	4,4111e-010	4,4294e-010	4,4478e-010	4,4661e-010	2,6464e-010	8,266e-011	-7,334e-012	-5,6533e-012	-9,5648e-011	-1,3996e-010	-2,2995e-010	-2,2827e-010	-2,2644e-010	-2,2476e-010	-2,6876e-010	-2,6708e-010	-2,1956e-010	-1,259e-010	-7,8229e-011	-3,0558e-011	6,3103e-011	1,1062e-010	1,5829e-010	1,5997e-010	2,078e-010
-1,7372e-010	-2,1819e-010	-2,1681e-010	-2,1544e-010	-2,1406e-010	-1,2086e-010	-1,1948e-010	-1,1811e-010	-7,0895e-011	-6,952e-011	-2,2155e-011	-6,677e-011	-6,5395e-011	-6,402e-011	-1,0848e-010	-1,531e-010	-1,5172e-010	-1,9634e-010	-1,9496e-010	-1,9359e-010	-1,4637e-010	-9,9009e-011	-5,8061e-012	4,1559e-011	1,3461e-010	1,3598e-010	1,3736e-010	1,3873e-010	1,4011e-010	4,9504e-011	5,088e-011	6,2645e-012	-3,8351e-011	-8,2966e-011	-8,1591e-011	-1,2621e-010	-1,7082e-010	-1,6945e-010	-1,6807e-010	-1,6685e-010	-1,6547e-010	-1,1826e-010	-1,6288e-010	-6,9673e-011	-2,2613e-011	-2,1238e-011	-1,9863e-011	-1,8641e-011	-1,7265e-011	-6,1881e-011
-3,8198e-012	-4,1254e-012	-5,0268e-011	-9,6412e-011	-5,0727e-011	-5,088e-011	-5,1032e-011	-1,4301e-010	-9,7023e-011	-9,7175e-011	-9,7328e-011	-9,7328e-011	-5,1491e-011	-9,7481e-011	-1,4347e-010	-9,7481e-011	-9,7481e-011	-9,7481e-011	-1,4347e-010	-9,7328e-011	-9,7328e-011	-9,7175e-011	-9,7175e-011	-5,1185e-011	4,0948e-011	4,1101e-011	4,1254e-011	-4,5837e-012	-4,431e-012	-5,0268e-011	-3,9726e-012	-4,981e-011	-1,4133e-010	-1,4118e-010	-1,4087e-010	-1,8641e-010	-1,4026e-010	-1,4011e-010	-1,3965e-010	-1,3935e-010	-9,305e-011	-1,3873e-010	-9,2286e-011	-9,1981e-011	-9,1522e-011	-1,3721e-010	-9,0758e-011	-9,03e-011	-1,3583e-010	-1,3537e-010
6,1728e-011	1,4362e-011	-3,2697e-011	1,1765e-011	-3,5295e-011	-3,667e-011	-3,7892e-011	-8,5105e-011	-1,3201e-010	-8,7397e-011	-1,343e-010	-8,9689e-011	-9,0758e-011	-4,5837e-011	-4,6754e-011	-4,7824e-011	-9,4731e-011	-9,58e-011	-1,4255e-010	-1,4347e-010	-1,4439e-010	-1,4515e-010	-5,4241e-011	-5,5005e-011	-5,5769e-011	-5,6533e-011	-5,7297e-011	-1,0405e-010	-5,8672e-011	-1,0527e-010	-6,0047e-011	-1,0665e-010	-6,1269e-011	-6,1728e-011	-6,2339e-011	-1,5463e-010	-2,0123e-010	-1,5569e-010	-1,1032e-010	-6,4784e-011	-1,1123e-010	-1,1154e-010	-2,0382e-010	-2,0413e-010	-1,5844e-010	-1,5875e-010	-1,1322e-010	-1,1352e-010	-1,5951e-010	-1,1398e-010
-3,667e-012	-5,0421e-011	-5,1185e-011	-5,1949e-011	-5,256e-011	-9,9162e-011	-9,9773e-011	-1,0038e-010	-1,01e-010	-1,0176e-010	-1,0543e-011	-1,1001e-011	-5,7602e-011	-1,0405e-010	-5,8672e-011	-1,0512e-010	-5,9742e-011	-6,0353e-011	-1,0665e-010	-1,0711e-010	-1,0757e-010	-6,2186e-011	-1,0848e-010	-1,0879e-010	-1,0925e-010	-1,0955e-010	-6,4172e-011	-6,4478e-011	-1,8793e-011	-6,5242e-011	-6,5548e-011	-6,5853e-011	-1,1184e-010	-6,6312e-011	-6,6617e-011	-6,6923e-011	-6,7076e-011	-6,7381e-011	-1,1337e-010	-6,7687e-011	-6,7839e-011	-6,7992e-011	-2,2155e-011	-6,8298e-011	-1,1429e-010	-1,1444e-010	-6,8756e-011	-2,2766e-011	-2,2919e-011	-2,2919e-011
1,12e-010	1,8335e-011	6,2492e-011	1,4668e-011	1,2987e-011	1,1154e-011	9,4731e-012	-3,8045e-011	6,2645e-012	-4,1254e-011	-4,2782e-011	-4,4462e-011	-1,5279e-013	-1,6807e-012	-4,9046e-011	-4,5837e-012	-6,1117e-012	-9,9315e-011	-5,4852e-011	-5,6227e-011	-1,1765e-011	-1,2987e-011	-1,0619e-010	-6,1422e-011	-6,2797e-011	2,7808e-011	7,2423e-011	7,1201e-011	-2,1696e-011	-6,8756e-011	-6,9826e-011	-2,5058e-011	-7,2118e-011	-7,3187e-011	-2,8266e-011	-2,9336e-011	-3,0406e-011	-3,1322e-011	-7,8077e-011	-3,3156e-011	-3,4073e-011	-3,4989e-011	-8,1744e-011	-8,266e-011	-8,3424e-011	-8,4188e-011	6,8756e-012	-3,9879e-011	5,3477e-012	4,5837e-012
8,4952e-011	8,4188e-011	8,3424e-011	3,6823e-011	8,1896e-011	3,5448e-011	-1,1307e-011	3,4073e-011	-1,2682e-011	-1,3293e-011	3,2086e-011	3,1475e-011	7,6701e-011	7,609e-011	2,9642e-011	-1,696e-011	2,8419e-011	2,7808e-011	-6,4631e-011	-1,1108e-010	-1,1154e-010	-2,0321e-011	-2,078e-011	-2,1238e-011	2,4294e-011	-6,8145e-011	-6,8603e-011	-2,3072e-011	-6,952e-011	-2,3988e-011	-2,4447e-011	-7,0743e-011	-7,1201e-011	-2,5516e-011	-2,5975e-011	-2,628e-011	-2,6586e-011	-7,3034e-011	-1,1918e-010	-1,1948e-010	-1,1979e-010	-7,4257e-011	-2,8572e-011	-2,8878e-011	-7,5021e-011	-7,5326e-011	-7,5632e-011	-2,9794e-011	1,589e-011	6,1575e-011
-1,8946e-011	-6,4631e-011	-1,1047e-010	-1,1032e-010	-1,1001e-010	-6,3867e-011	-1,7571e-011	-1,7418e-011	-6,3256e-011	-1,0894e-010	-6,2797e-011	-6,2492e-011	-1,6349e-011	-1,6043e-011	-1,589e-011	-1,5585e-011	3,0558e-011	-1,5126e-011	-1,4821e-011	-6,0658e-011	-6,0353e-011	-1,0604e-010	-1,3904e-011	-1,3598e-011	-1,3293e-011	-5,913e-011	-1,2834e-011	-1,2529e-011	-1,2223e-011	-5,8061e-011	-1,1765e-011	-1,1459e-011	-1,1154e-011	-1,1001e-011	-1,0695e-011	-5,638e-011	-5,6075e-011	-9,7787e-012	-9,4731e-012	3,667e-011	-9,0147e-012	-8,7091e-012	-8,4035e-012	3,774e-011	3,8045e-011	3,8351e-011	-7,1812e-012	3,8962e-011	3,9267e-011	3,9573e-011
4,4462e-011	-2,2919e-012	-3,2086e-012	-4,1254e-012	-5,0421e-012	-5,1949e-011	-5,2866e-011	-5,3783e-011	-8,5563e-012	3,6364e-011	3,56e-011	3,4836e-011	-1,1918e-011	-1,2682e-011	-1,3446e-011	-1,421e-011	3,1017e-011	3,0253e-011	7,5479e-011	2,8878e-011	2,8114e-011	7,3493e-011	2,6891e-011	2,6127e-011	-6,6312e-011	-6,6923e-011	2,4294e-011	2,3683e-011	-2,2613e-011	-2,3224e-011	-6,9826e-011	-2,4294e-011	-2,4752e-011	-7,1354e-011	-2,5822e-011	-7,227e-011	-7,2729e-011	-7,3187e-011	-7,3646e-011	-7,4104e-011	-2,8572e-011	-2,8878e-011	-2,9336e-011	-1,2162e-010	-7,609e-011	-7,6396e-011	-7,6701e-011	-7,716e-011	-7,7465e-011	-1,2376e-010
1,2712e-010	3,4073e-011	-1,2987e-011	-1,4057e-011	-6,1117e-011	-1,6349e-011	2,8572e-011	2,7502e-011	-1,9405e-011	-6,6312e-011	-2,1391e-011	-6,8298e-011	-2,3377e-011	2,1696e-011	2,078e-011	1,9863e-011	1,8946e-011	6,402e-011	1,7265e-011	-2,9489e-011	-7,6243e-011	-7,7007e-011	-3,1933e-011	1,3293e-011	1,2529e-011	5,7602e-011	5,6991e-011	1,039e-011	9,7787e-012	9,0147e-012	-3,7587e-011	-8,4035e-011	-8,4647e-011	-8,5258e-011	-8,5869e-011	-4,0643e-011	-4,1101e-011	4,2782e-012	-4,217e-011	-8,8466e-011	-4,324e-011	-4,3698e-011	-4,4157e-011	-4,4615e-011	1,0695e-012	6,1117e-013	-4,5837e-011	-9,1981e-011	-9,2439e-011	-9,2745e-011
4,2018e-011	-5,1949e-012	-6,4172e-012	-7,7924e-012	-5,4852e-011	-1,0237e-011	3,4531e-011	3,3309e-011	-1,3751e-011	-1,4974e-011	-1,6196e-011	-1,7265e-011	2,7655e-011	2,6433e-011	2,5363e-011	2,4294e-011	2,3224e-011	-6,952e-011	-1,1658e-010	-1,1765e-010	-1,1857e-010	-7,3646e-011	-2,8725e-011	-7,5479e-011	-7,6396e-011	-7,7313e-011	-3,2392e-011	-3,3309e-011	-3,4225e-011	-3,4989e-011	-3,5906e-011	9,3203e-012	-3,7587e-011	-3,8351e-011	-3,9115e-011	-3,9879e-011	-4,0643e-011	-4,1407e-011	3,8198e-012	3,0558e-012	2,4447e-012	1,6807e-012	-4,4921e-011	-4,5532e-011	-3,0558e-013	-9,1675e-013	-1,5279e-012	-4,8129e-011	-4,8741e-011	-9,5189e-011
5,3324e-011	6,8756e-012	6,1117e-012	5,5005e-012	-4,1101e-011	-4,1712e-011	-4,2323e-011	-8,8772e-011	-8,923e-011	-4,4004e-011	-4,4615e-011	9,1675e-013	4,5837e-013	-4,6143e-011	-4,6601e-011	4,4768e-011	4,431e-011	-1,9863e-012	-2,4447e-012	-2,903e-012	-9,5036e-011	-9,5495e-011	-5,0116e-011	-5,0421e-011	-5,0727e-011	-5,1949e-012	-5,5005e-012	-5,1796e-011	-6,1117e-012	-5,2408e-011	-5,2713e-011	-5,3019e-011	-9,9162e-011	-5,3477e-011	-5,3783e-011	-5,3935e-011	-8,2507e-012	-8,4035e-012	-8,5563e-012	-5,4852e-011	-9,0147e-012	-9,1675e-012	-9,3203e-012	-9,4731e-012	-5,5616e-011	-1,0145e-010	-5,5769e-011	-9,9315e-012	-5,5922e-011	-1,0084e-011
2,8282e-010	2,356e-010	1,8824e-010	1,8686e-010	4,7671e-011	4,6296e-011	-9,1675e-013	-2,1391e-012	-3,5142e-012	4,1101e-011	-5,1949e-011	-5,3171e-011	-5,4394e-011	3,6212e-011	8,098e-011	1,259e-010	3,2697e-011	-1,421e-011	-6,1269e-011	-1,6349e-011	-1,7571e-011	-6,4478e-011	-6,5548e-011	-6,6617e-011	-2,1544e-011	-2,2613e-011	-6,952e-011	-7,059e-011	-7,1506e-011	-1,1826e-010	-1,1918e-010	-1,1994e-010	-1,2086e-010	-1,2177e-010	-3,0711e-011	-7,7618e-011	-3,2392e-011	-3,3156e-011	-3,392e-011	-8,0674e-011	-8,1438e-011	-8,2202e-011	-8,2813e-011	-8,3577e-011	-8,4188e-011	-3,8962e-011	-3,9573e-011	-4,0184e-011	-8,6786e-011	-4,1407e-011
2,0826e-010	1,1734e-010	7,2729e-011	2,7961e-011	-1,6807e-011	-1,5585e-011	-6,0353e-011	-1,3293e-011	-1,2071e-011	-1,1001e-011	3,6059e-011	8,3119e-011	1,7617e-010	1,314e-010	8,6633e-011	8,7855e-011	-2,903e-012	-1,8335e-012	-6,1117e-013	-4,5532e-011	-9,03e-011	-8,923e-011	-8,8161e-011	-8,6938e-011	-8,5869e-011	-3,8656e-011	-8,3577e-011	-8,2507e-011	-3,5448e-011	-8,0216e-011	-7,9146e-011	-3,2086e-011	-7,7007e-011	-7,5937e-011	-7,4715e-011	-1,1948e-010	-7,2576e-011	-2,5516e-011	-7,0437e-011	-6,9367e-011	-2,2308e-011	-2,1238e-011	-2,0168e-011	-6,5089e-011	-1,5585e-010	-1,0879e-010	-6,1881e-011	3,1169e-011	-1,3751e-011	-1,2682e-011
8,4188e-011	-7,4868e-012	-7,334e-012	-9,9009e-011	-9,8856e-011	-5,2713e-011	-5,2408e-011	-5,2255e-011	-5,1949e-011	-9,7787e-011	-5,1491e-011	-5,1338e-011	-5,0421e-012	4,1101e-011	4,1254e-011	-4,2782e-012	-4,9963e-011	-4,9657e-011	-9,5342e-011	-9,5189e-011	-1,4072e-010	-9,4578e-011	-9,4272e-011	-9,3814e-011	-9,3508e-011	4,4615e-011	-9,1675e-013	-4,6601e-011	-9,2133e-011	-9,1828e-011	-9,1522e-011	-9,1064e-011	-4,4768e-011	1,5279e-012	-4,4004e-011	-8,9689e-011	-4,324e-011	-4,2782e-011	-4,2476e-011	3,9726e-012	-4,1559e-011	-4,1254e-011	-8,6786e-011	-8,6327e-011	-8,5869e-011	-8,5411e-011	-8,4952e-011	-8,4494e-011	-3,8045e-011	-3,7587e-011
1,4683e-010	1,0054e-010	1,0023e-010	9,9926e-011	5,3783e-011	5,3477e-011	7,1812e-012	6,8756e-012	6,57e-012	-3,9573e-011	-3,9879e-011	5,8061e-012	-4,0337e-011	-4,049e-011	-8,6786e-011	-8,6938e-011	-4,1101e-011	-4,1254e-011	-8,7397e-011	-8,7702e-011	-4,1865e-011	-4,1865e-011	-4,2018e-011	-8,8161e-011	-4,2323e-011	-8,8466e-011	3,3614e-012	4,9199e-011	-4,2629e-011	-8,8772e-011	-8,8772e-011	-8,8772e-011	-4,2934e-011	-4,2934e-011	-4,2934e-011	-4,2934e-011	2,903e-012	-4,2934e-011	-4,2934e-011	-8,8925e-011	-8,8772e-011	-4,2782e-011	-8,8772e-011	-8,8619e-011	-8,8619e-011	-4,2476e-011	-8,8466e-011	-4,2323e-011	-4,2323e-011	-4,217e-011
1,3064e-010	1,3216e-010	4,1865e-011	-2,5975e-012	-4,6907e-011	-4,5379e-011	1,8335e-012	3,3614e-012	-4,0948e-011	-3,942e-011	-8,4035e-011	-1,2834e-010	-1,2697e-010	-7,9604e-011	-3,2239e-011	-1,2269e-010	-7,5326e-011	-2,7961e-011	-7,2576e-011	-2,5058e-011	-2,3683e-011	-6,8298e-011	-1,1276e-010	-1,1139e-010	-6,4172e-011	-1,6807e-011	3,0406e-011	3,1628e-011	7,8993e-011	8,0368e-011	3,5753e-011	3,6976e-011	3,8351e-011	-6,2645e-012	-4,8893e-012	-3,667e-012	-2,2919e-012	-1,0695e-012	-4,5685e-011	-4,4462e-011	-4,324e-011	-4,2018e-011	5,1949e-012	6,57e-012	7,7924e-012	9,0147e-012	-3,5753e-011	-8,0368e-011	-7,9299e-011	-3,2239e-011
4,1009e-010	3,6426e-010	2,7273e-010	1,8106e-010	8,9536e-011	-2,1391e-012	-4,7824e-011	-4,7518e-011	-4,7365e-011	-9,305e-011	-9,2745e-011	-1,3828e-010	-9,2286e-011	-9,1981e-011	-4,5685e-011	-4,5379e-011	-4,5074e-011	-4,4768e-011	-9,0453e-011	-9,0147e-011	-8,9841e-011	-8,9536e-011	-4,324e-011	3,0558e-012	-4,2629e-011	3,667e-012	4,1254e-012	4,431e-012	5,0574e-011	5,088e-011	5,3477e-012	5,1644e-011	6,1117e-012	6,4172e-012	-3,9115e-011	7,1812e-012	7,6396e-012	-3,8045e-011	-8,3577e-011	-1,2911e-010	-8,2813e-011	-8,2507e-011	-3,6059e-011	-8,1744e-011	-8,1285e-011	-3,4989e-011	-3,4531e-011	1,1918e-011	-3,3767e-011	-7,9299e-011
6,2874e-010	5,8473e-010	4,9489e-010	4,049e-010	2,6907e-010	1,3308e-010	4,324e-011	-9,1675e-013	-1,3675e-010	-1,8075e-010	-1,7877e-010	-1,7693e-010	-1,751e-010	-1,7327e-010	-1,7143e-010	-7,7771e-011	-2,9947e-011	-2,8114e-011	-7,227e-011	-7,0437e-011	-1,1475e-010	-6,6923e-011	-6,5089e-011	-1,7418e-011	-1,5585e-011	3,1933e-011	-1,2071e-011	-1,0237e-010	-1,0069e-010	-9,9009e-011	-9,7175e-011	-9,5495e-011	-9,3814e-011	-1,3797e-010	-1,3629e-010	-1,3461e-010	-1,3308e-010	-1,314e-010	-1,2972e-010	-1,7403e-010	-1,2651e-010	-7,8993e-011	-7,7465e-011	-7,5785e-011	-7,4257e-011	-7,2576e-011	-1,1689e-010	-1,1536e-010	-6,7992e-011	-2,0474e-011
5,1842e-010	5,2071e-010	5,2301e-010	4,7931e-010	3,4363e-010	1,6226e-010	2,6586e-011	-1,7113e-011	-6,0811e-011	-1,0466e-010	-1,9435e-010	-1,9221e-010	-1,4408e-010	-9,6106e-011	-4,7977e-011	-4,5837e-011	2,2919e-012	-4,1712e-011	6,4172e-012	-3,7587e-011	1,0543e-011	1,0436e-010	1,065e-010	6,2492e-011	1,8641e-011	-2,5211e-011	-2,3224e-011	-6,7228e-011	-6,5242e-011	-6,3256e-011	-1,531e-010	-1,5126e-010	-1,9527e-010	-1,9328e-010	-1,913e-010	-1,4347e-010	-1,4149e-010	-1,3965e-010	-1,3782e-010	-1,3583e-010	-8,8008e-011	-8,6174e-011	-1,3033e-010	-1,285e-010	-1,2666e-010	-1,7082e-010	-1,23e-010	-1,2116e-010	-1,1933e-010	-1,175e-010
2,9061e-010	1,5646e-010	2,9779e-010	3,4745e-010	3,5096e-010	3,5448e-010	2,2017e-010	-5,8061e-012	-1,4026e-010	-1,8274e-010	-1,7922e-010	-1,7571e-010	-1,2636e-010	-1,6899e-010	-7,3493e-011	6,7534e-011	2,0871e-010	2,5807e-010	2,1544e-010	2,1864e-010	2,68e-010	3,1704e-010	3,204e-010	3,2361e-010	3,2682e-010	1,9236e-010	1,1765e-011	-7,6854e-011	-1,1964e-010	-1,6226e-010	-2,052e-010	-2,0199e-010	-2,4493e-010	-2,4187e-010	-2,8465e-010	-2,816e-010	-1,8671e-010	-2,2965e-010	-2,7243e-010	-2,6937e-010	-2,2063e-010	-2,6341e-010	-2,1467e-010	-2,1177e-010	-2,0887e-010	-2,518e-010	-2,0306e-010	-2,0016e-010	-1,5126e-010	-1,4851e-010
-1,1612e-011	-9,8092e-011	-4,6601e-011	9,6564e-011	1,9374e-010	2,9092e-010	3,4225e-010	2,5547e-010	7,7007e-011	-9,6259e-012	-9,6259e-011	7,6396e-013	9,7634e-011	1,4867e-010	2,4554e-010	3,4225e-010	3,473e-010	3,5218e-010	3,5707e-010	3,6181e-010	4,1269e-010	4,1743e-010	4,2216e-010	4,269e-010	4,3148e-010	3,9008e-010	3,0283e-010	1,2361e-010	3,6364e-011	-9,7023e-011	-1,3828e-010	-1,7984e-010	-1,7556e-010	-2,6295e-010	-2,1284e-010	-2,5425e-010	-2,5012e-010	-2,4584e-010	-2,8755e-010	-2,3744e-010	-2,3331e-010	-2,2919e-010	-2,7105e-010	-2,6708e-010	-2,6311e-010	-2,5913e-010	-2,5516e-010	-2,052e-010	-2,4737e-010	-2,4355e-010
-2,052e-010	-3,3645e-010	-3,3003e-010	-2,7747e-010	4,5837e-012	1,945e-010	2,4691e-010	3,45e-010	3,0512e-010	2,1956e-010	2,2567e-010	3,2361e-010	3,7571e-010	2,8985e-010	2,958e-010	2,5577e-010	2,1559e-010	2,2155e-010	2,2735e-010	2,3301e-010	2,3881e-010	2,4447e-010	3,421e-010	3,0161e-010	3,0711e-010	3,1261e-010	2,7212e-010	2,7747e-010	2,8297e-010	1,9634e-010	6,3867e-011	-6,8603e-011	-2,0123e-010	-2,8801e-010	-3,2865e-010	-2,7778e-010	-3,1857e-010	-2,217e-010	-3,0864e-010	-3,0375e-010	-2,5302e-010	-3,3996e-010	-3,3522e-010	-3,3034e-010	-3,7159e-010	-3,2102e-010	-2,7029e-010	-2,1987e-010	-2,1544e-010	-1,6486e-010
-1,9695e-010	-2,3927e-010	-2,8144e-010	-3,2377e-010	-1,8213e-010	-4,0795e-011	1,9252e-010	2,8801e-010	3,8335e-010	3,8702e-010	4,8236e-010	4,8588e-010	4,4355e-010	2,6326e-010	1,2896e-010	-5,3477e-012	-9,3814e-011	-1,3629e-010	-8,6938e-011	-3,774e-011	-8,0216e-011	-1,2284e-010	-1,1964e-010	-1,1627e-010	-2,1238e-011	1,1979e-010	2,6097e-010	4,0199e-010	4,9688e-010	5,4592e-010	4,5731e-010	2,7671e-010	9,6106e-011	-3,8503e-011	-8,1438e-011	-1,2437e-010	-1,2132e-010	-1,641e-010	-1,612e-010	-1,5814e-010	-1,5524e-010	-2,4431e-010	-2,4141e-010	-1,9252e-010	-2,356e-010	-1,8671e-010	-1,8381e-010	-1,8106e-010	-1,7816e-010	-1,2941e-010
-1,5936e-010	-2,0291e-010	-2,0031e-010	-1,9787e-010	-1,4943e-010	-1,0115e-010	-5,2866e-011	-4,431e-012	8,9841e-011	2,7579e-010	2,7823e-010	2,3469e-010	9,9315e-011	9,7787e-012	-3,392e-011	-7,7618e-011	-2,9336e-011	-1,1887e-010	-1,1658e-010	-6,8451e-011	-6,6159e-011	-6,402e-011	-6,1728e-011	-1,3446e-011	-1,1307e-011	-5,5158e-011	-6,8756e-012	1,3308e-010	3,1888e-010	5,0482e-010	5,9879e-010	5,091e-010	3,2743e-010	9,9773e-011	1,0084e-011	-3,3767e-011	-7,7618e-011	-7,5479e-011	-1,1948e-010	-1,6349e-010	-1,6135e-010	-1,5936e-010	-1,1139e-010	-1,5539e-010	-1,534e-010	-1,5142e-010	-1,4958e-010	-5,5616e-011	-7,7924e-012	1,7785e-010
-1,0711e-010	-1,5157e-010	-1,9618e-010	-1,4867e-010	-1,0145e-010	-9,9926e-011	-5,256e-011	-5,1185e-011	-3,667e-012	8,9536e-011	9,0911e-011	9,2439e-011	4,7824e-011	3,3614e-012	4,7365e-012	-8,5869e-011	-3,8351e-011	-8,2966e-011	-8,1591e-011	-3,4225e-011	-7,884e-011	-1,233e-010	-1,2177e-010	-1,204e-010	-1,1902e-010	-1,6364e-010	-1,1627e-010	-6,9062e-011	2,4294e-011	2,5531e-010	4,4035e-010	5,3355e-010	5,3492e-010	4,9046e-010	3,5387e-010	2,6341e-010	2,188e-010	1,2834e-010	8,373e-011	3,9267e-011	-9,7328e-011	-1,4194e-010	-1,8656e-010	-1,8518e-010	-1,3797e-010	-9,0605e-011	-1,3522e-010	-4,217e-011	1,4301e-010	4,6586e-010
-3,2392e-011	-7,7007e-011	-1,6731e-010	-1,6578e-010	-7,2423e-011	-7,0895e-011	-1,1536e-010	-1,1383e-010	-2,0474e-011	2,7044e-011	2,8419e-011	-1,6043e-011	-1,4515e-011	-1,314e-011	-5,7602e-011	-5,6227e-011	-1,0054e-010	-9,9162e-011	-9,7634e-011	-1,4225e-010	-1,4072e-010	-9,3356e-011	-4,599e-011	-4,4615e-011	-1,3507e-010	-1,3354e-010	-8,6174e-011	-1,3079e-010	-1,2926e-010	-3,6059e-011	1,0313e-010	2,8832e-010	4,2751e-010	4,7488e-010	5,2224e-010	5,6945e-010	4,79e-010	2,9672e-010	1,1429e-010	2,3835e-011	-2,078e-011	-6,5242e-011	-1,5585e-010	-2,0031e-010	-1,9893e-010	-1,5172e-010	-1,0436e-010	1,2666e-010	4,9535e-010	6,8038e-010
-3,0864e-011	-7,6854e-011	-1,2269e-010	-1,6883e-010	-1,2284e-010	-7,7007e-011	-7,7007e-011	-3,1017e-011	-7,7007e-011	-7,6854e-011	-7,6854e-011	-3,0864e-011	-7,6854e-011	-7,6701e-011	-1,2254e-010	-1,2254e-010	-1,2239e-010	-1,2239e-010	-1,2223e-010	-1,2208e-010	-1,6807e-010	-7,609e-011	-7,5937e-011	-7,5937e-011	-7,5785e-011	-7,5632e-011	-7,5479e-011	-1,2116e-010	-1,2101e-010	-1,2086e-010	-2,8878e-011	1,0909e-010	2,929e-010	3,8519e-010	5,2301e-010	6,6098e-010	7,0712e-010	6,6144e-010	4,3194e-010	2,026e-010	6,4936e-011	-2,6739e-011	-7,2423e-011	-7,2118e-011	-7,1965e-011	-7,1659e-011	-2,5363e-011	2,5043e-010	5,722e-010	5,7251e-010
-3,3156e-011	-7,9146e-011	-7,9452e-011	-7,9757e-011	-1,2605e-010	-1,2621e-010	-1,2651e-010	-8,0674e-011	-3,5142e-011	-3,5295e-011	-8,1285e-011	-8,1438e-011	-8,1591e-011	-8,1744e-011	-8,1896e-011	-8,2049e-011	-8,2202e-011	-8,2355e-011	-8,2507e-011	-8,2507e-011	-3,6823e-011	9,0147e-012	-3,6976e-011	-8,2966e-011	-8,2966e-011	-3,7128e-011	-8,3119e-011	-8,3119e-011	-8,3119e-011	-8,3119e-011	-8,3119e-011	-3,7281e-011	8,7091e-012	1,0054e-010	2,3851e-010	4,6815e-010	6,0597e-010	6,978e-010	6,5211e-010	5,6013e-010	3,7663e-010	2,3897e-010	5,5311e-011	-3,6517e-011	-3,6364e-011	9,6259e-012	1,476e-010	4,6922e-010	6,0719e-010	4,2369e-010
-1,589e-011	-1,5294e-010	-1,5233e-010	-5,9742e-011	-1,0497e-010	-1,042e-010	-1,0344e-010	-1,0283e-010	-5,6227e-011	-1,013e-010	-1,0069e-010	-9,9926e-011	-5,3324e-011	-9,8551e-011	-9,7787e-011	-9,7023e-011	-5,0421e-011	-9,5648e-011	-4,9046e-011	-9,412e-011	-9,3356e-011	-9,2592e-011	-9,1828e-011	-9,1217e-011	-9,0453e-011	-8,9689e-011	-1,3492e-010	-8,8161e-011	-4,1559e-011	-4,0795e-011	-4,0031e-011	6,7228e-012	-8,4341e-011	-3,774e-011	9,0147e-012	1,0161e-010	3,7801e-010	6,0842e-010	6,5517e-010	6,5593e-010	6,1071e-010	5,1964e-010	3,8259e-010	1,997e-010	1,0848e-010	6,3409e-011	2,4783e-010	6,1606e-010	5,7083e-010	3,4195e-010
-5,8366e-011	-1,0329e-010	-1,4821e-010	-1,9298e-010	-1,9191e-010	-1,9099e-010	-1,4408e-010	-1,4301e-010	-1,4194e-010	-4,9199e-011	-4,8129e-011	-4,706e-011	-4,599e-011	-4,5074e-011	-8,9841e-011	-8,8772e-011	-8,7702e-011	-4,0948e-011	-8,5716e-011	-3,8809e-011	-3,774e-011	-8,266e-011	-8,1591e-011	-8,0521e-011	-7,9604e-011	-7,8535e-011	-1,2346e-010	-7,6396e-011	-2,9642e-011	-7,441e-011	-2,7502e-011	-7,2423e-011	-7,1354e-011	-2,4447e-011	6,8451e-011	2,353e-011	1,1643e-010	2,5516e-010	4,4004e-010	5,7877e-010	6,7167e-010	5,8076e-010	6,2782e-010	5,3691e-010	4,9199e-010	4,9291e-010	6,3179e-010	8,1652e-010	5,8779e-010	3,1338e-010
9,6259e-012	-8,1132e-011	-3,392e-011	-3,285e-011	-7,7618e-011	-7,6549e-011	-1,2116e-010	-1,1994e-010	-1,6486e-010	-1,1765e-010	-1,1658e-010	-1,1536e-010	-6,8451e-011	-1,5906e-010	-1,12e-010	-6,5089e-011	-6,3867e-011	-6,2797e-011	-1,0757e-010	-1,0634e-010	-1,0527e-010	-1,042e-010	-5,7144e-011	-5,6075e-011	-9,0147e-012	-9,9773e-011	-9,8551e-011	-9,7481e-011	-1,424e-010	-1,4133e-010	-4,8435e-011	-1,3751e-012	-4,6296e-011	-9,1064e-011	-4,4004e-011	-4,2934e-011	4,1254e-012	5,1949e-012	9,7939e-011	2,8282e-010	3,7571e-010	4,2277e-010	5,6151e-010	6,5456e-010	6,0964e-010	7,0254e-010	8,4127e-010	7,9635e-010	5,6777e-010	2,9336e-010
-2,1238e-011	-1,1245e-010	-1,1184e-010	-1,1123e-010	-6,4784e-011	-1,8182e-011	-1,7571e-011	-6,295e-011	-6,2339e-011	-6,1728e-011	-6,1117e-011	-1,0634e-010	-1,0573e-010	-1,0512e-010	-1,0451e-010	-5,8061e-011	-1,0329e-010	-1,4867e-010	-1,4806e-010	-1,0145e-010	-5,5005e-011	-5,4394e-011	-9,962e-011	-5,3171e-011	-9,8398e-011	-5,1949e-011	-5,3477e-012	-5,0727e-011	-1,4194e-010	-1,4133e-010	-9,4731e-011	-4,8282e-011	-1,6807e-012	-1,0695e-012	-9,2286e-011	-9,1675e-011	-9,1064e-011	-4,4615e-011	4,7977e-011	9,4425e-011	1,4103e-010	1,4164e-010	2,3408e-010	4,185e-010	6,0276e-010	6,952e-010	6,9581e-010	5,5861e-010	3,2957e-010	1,9252e-010
1,7724e-011	-2,7961e-011	-7,3646e-011	-2,735e-011	-2,7044e-011	-2,6739e-011	-2,6433e-011	-2,6127e-011	-2,5822e-011	-2,5516e-011	2,078e-011	6,6923e-011	2,1391e-011	-2,4141e-011	-2,3835e-011	-2,353e-011	2,2766e-011	-2,2919e-011	-6,8451e-011	-6,8145e-011	-6,7839e-011	-6,7381e-011	-6,7076e-011	-6,677e-011	-1,1215e-010	-1,5783e-010	-6,5548e-011	-6,5242e-011	-6,4784e-011	-6,4478e-011	-1,8029e-011	-6,3714e-011	-1,7265e-011	-6,295e-011	-6,2492e-011	-1,6196e-011	3,0253e-011	-1,5279e-011	3,1017e-011	3,1475e-011	7,7771e-011	7,8077e-011	1,2453e-010	1,2498e-010	2,1727e-010	3,094e-010	3,5585e-010	3,5631e-010	2,6494e-010	1,7357e-010
1,6425e-010	1,1811e-010	2,6127e-011	7,1812e-011	2,5822e-011	-6,6312e-011	-6,6312e-011	-2,0474e-011	-6,6617e-011	-6,677e-011	-2,078e-011	-2,0932e-011	-2,0932e-011	-2,1085e-011	-2,1085e-011	-6,7228e-011	-2,1238e-011	2,4752e-011	7,059e-011	7,059e-011	7,0437e-011	2,4599e-011	-2,1391e-011	-2,1391e-011	-2,1391e-011	-2,1238e-011	2,4752e-011	-6,7228e-011	-6,7228e-011	-2,1238e-011	-2,1085e-011	-2,1085e-011	2,5058e-011	7,0895e-011	2,5211e-011	7,1048e-011	7,1201e-011	7,1201e-011	1,1734e-010	7,1506e-011	2,5822e-011	7,1659e-011	7,1812e-011	7,1965e-011	1,1811e-010	1,1826e-010	1,1841e-010	1,1857e-010	7,2729e-011	2,7197e-011
1,6807e-011	1,7113e-011	6,3409e-011	6,3867e-011	1,8488e-011	-7,3034e-011	-7,2576e-011	-7,2118e-011	-7,1659e-011	-2,5058e-011	2,1391e-011	2,1849e-011	6,8145e-011	2,2766e-011	-2,2766e-011	-6,8298e-011	-2,1849e-011	-2,1391e-011	-2,078e-011	-2,0321e-011	-1,9863e-011	-1,9405e-011	-1,8946e-011	2,7655e-011	-1,7877e-011	-1,7418e-011	-1,696e-011	-1,6349e-011	-1,589e-011	-1,5432e-011	-1,4821e-011	3,1628e-011	-1,3904e-011	-1,3446e-011	3,3156e-011	7,9452e-011	3,4073e-011	3,4684e-011	3,5142e-011	8,1591e-011	8,2049e-011	8,2507e-011	1,2911e-010	-8,2507e-012	-7,6396e-012	-7,1812e-012	8,5105e-011	8,5716e-011	1,3216e-010	8,6786e-011
1,097e-010	-2,7808e-011	-2,7502e-011	-2,7197e-011	-2,6891e-011	1,9405e-011	-2,628e-011	-2,5975e-011	2,0321e-011	2,0627e-011	2,0932e-011	-7,059e-011	-2,4447e-011	-2,4141e-011	-6,952e-011	-1,152e-010	-2,3072e-011	2,3224e-011	-2,246e-011	-6,7992e-011	-1,5967e-010	-1,1337e-010	-1,1307e-010	-6,6617e-011	-6,6312e-011	-6,6006e-011	-6,57e-011	-1,1139e-010	-6,5089e-011	-1,1062e-010	-1,1032e-010	-6,402e-011	-6,3714e-011	-6,3409e-011	2,8878e-011	1,2101e-010	3,0512e-010	3,5127e-010	2,1376e-010	7,6549e-011	7,6854e-011	7,716e-011	7,7465e-011	-1,4057e-011	-1,3751e-011	3,2545e-011	3,285e-011	3,3309e-011	3,3614e-011	-1,2071e-011
1,0451e-010	5,9436e-011	6,0505e-011	1,5738e-011	-2,9183e-011	-2,8114e-011	-2,7044e-011	-2,5975e-011	-2,4905e-011	-2,3988e-011	-6,8756e-011	-2,1849e-011	-6,6617e-011	-6,57e-011	-1,8793e-011	-1,7724e-011	2,9183e-011	-6,1575e-011	-1,065e-010	-1,0558e-010	-5,8519e-011	-1,1765e-011	-5,6533e-011	-1,0161e-010	-1,0054e-010	-9,962e-011	-5,256e-011	-5,8061e-012	-4,8893e-012	-4,9657e-011	-9,4731e-011	-4,7824e-011	-9,2897e-011	-9,1828e-011	9,1675e-013	1,3965e-010	2,324e-010	2,793e-010	2,3438e-010	1,4347e-010	9,8398e-011	9,9315e-011	8,4035e-012	-3,6517e-011	1,0237e-011	5,7144e-011	5,8061e-011	5,8978e-011	1,3904e-011	1,4668e-011
1,2407e-010	-5,9283e-011	-1,314e-011	-1,2834e-011	-1,2529e-011	3,3614e-011	3,3767e-011	-5,7755e-011	-1,1459e-011	-5,7144e-011	-5,6838e-011	-1,0543e-011	3,56e-011	-9,9315e-012	-9,6259e-012	-9,3203e-012	3,6823e-011	-8,7091e-012	-8,4035e-012	3,774e-011	-7,7924e-012	-7,334e-012	-5,3019e-011	-6,7228e-012	-6,4172e-012	-5,9589e-012	-9,7634e-011	-9,7328e-011	-9,687e-011	-9,6564e-011	-9,6106e-011	-4,981e-011	-9,5342e-011	-4,9046e-011	-4,8588e-011	-4,8282e-011	-1,8335e-012	9,03e-011	1,8259e-010	1,3705e-010	9,1522e-011	1,5279e-013	4,6449e-011	4,6754e-011	9,3203e-011	1,8335e-012	2,2919e-012	-4,3393e-011	-8,8925e-011	-4,2476e-011
1,3919e-010	4,706e-011	4,6907e-011	7,6396e-013	4,6449e-011	4,6296e-011	3,0558e-013	-9,1828e-011	-4,6143e-011	-3,0558e-013	-4,6449e-011	-4,6449e-011	-4,6601e-011	-9,2745e-011	-4,6907e-011	-1,0695e-012	-4,706e-011	-1,2223e-012	-4,7213e-011	-9,3356e-011	-4,7365e-011	-4,7518e-011	-4,7518e-011	-4,7671e-011	-4,7671e-011	-4,7671e-011	-4,7671e-011	-4,7671e-011	-4,7671e-011	-9,3814e-011	-9,3814e-011	-9,3661e-011	-9,3661e-011	-4,7671e-011	-1,6807e-012	-1,6807e-012	4,4157e-011	-1,5279e-012	4,431e-011	1,3629e-010	1,3629e-010	4,4462e-011	-1,2223e-012	-4,706e-011	-4,706e-011	-9,1675e-013	-4,6907e-011	-7,6396e-013	-4,6601e-011	-4,6449e-011
6,1422e-011	6,0658e-011	6,0047e-011	1,3293e-011	1,2682e-011	1,2071e-011	-3,4531e-011	1,0695e-011	1,0084e-011	9,4731e-012	8,8619e-012	8,2507e-012	5,363e-011	-3,8656e-011	-3,9267e-011	-3,9879e-011	-4,0337e-011	-4,0795e-011	-4,1407e-011	-8,7855e-011	-8,8314e-011	-8,8925e-011	-8,9383e-011	-8,9841e-011	-4,431e-011	-9,0605e-011	-9,1064e-011	-4,5532e-011	-4,599e-011	-4,6296e-011	-4,6754e-011	-4,706e-011	-1,6807e-012	-1,9863e-012	-2,2919e-012	-2,7502e-012	-3,0558e-012	-3,3614e-012	4,2323e-011	8,8008e-011	8,7702e-011	4,1407e-011	8,7244e-011	4,0948e-011	-5,3477e-012	-5,1338e-011	-9,7634e-011	-5,1796e-011	-6,2645e-012	-6,4172e-012
1,4301e-010	9,6564e-011	5,0116e-011	3,667e-012	3,2086e-012	2,7502e-012	2,1391e-012	-4,431e-011	-4,4768e-011	-4,5074e-011	4,6449e-011	0	-4,5837e-013	-4,6754e-011	-1,2223e-012	-4,7518e-011	-1,9863e-012	-2,2919e-012	-2,5975e-012	-4,8893e-011	-4,9352e-011	-3,667e-012	-3,9726e-012	-5,0268e-011	-5,0421e-011	-5,0727e-011	-5,0421e-012	4,0643e-011	-5,5005e-012	-5,1796e-011	-5,1949e-011	-5,2255e-011	-5,2408e-011	-5,2713e-011	-5,2866e-011	-9,8856e-011	-5,3171e-011	-5,3324e-011	-5,3477e-011	-5,363e-011	3,8198e-011	1,2987e-010	8,373e-011	8,373e-011	3,774e-011	3,7587e-011	3,7587e-011	-8,5563e-012	-8,5563e-012	3,7281e-011
1,5172e-010	1,0451e-010	1,0344e-010	1,0222e-010	5,5311e-011	8,098e-012	7,0284e-012	5,9589e-012	-4,1101e-011	-4,217e-011	-4,3087e-011	1,8335e-012	7,6396e-013	4,5837e-011	-1,2223e-012	4,3851e-011	8,8772e-011	4,2018e-011	-4,8893e-012	-5,8061e-012	-5,2713e-011	-5,363e-011	-8,5563e-012	3,667e-011	-1,0237e-011	-1,1001e-011	-1,1765e-011	3,3309e-011	3,2545e-011	-1,421e-011	-6,0964e-011	-1,0757e-010	-6,2492e-011	-6,3103e-011	-6,3867e-011	-1,8641e-011	-1,9252e-011	-6,6006e-011	-2,0627e-011	-2,1238e-011	-2,1849e-011	2,3377e-011	1,1459e-010	1,1414e-010	6,7534e-011	2,1085e-011	-2,5516e-011	-2,6127e-011	1,9405e-011	6,4631e-011
1,2743e-010	3,5295e-011	3,5142e-011	3,4989e-011	3,4836e-011	-1,1001e-011	-1,1154e-011	3,4684e-011	-1,1307e-011	-1,1307e-011	-1,1459e-011	-1,1459e-011	-1,1612e-011	-1,1612e-011	-1,1612e-011	-1,1612e-011	-1,1765e-011	-1,1765e-011	-1,1765e-011	-1,1765e-011	-1,1765e-011	-1,1765e-011	-1,1612e-011	-1,1612e-011	-1,1612e-011	-1,1612e-011	-1,1612e-011	-1,1459e-011	-5,745e-011	-1,0329e-010	-1,0329e-010	-5,7144e-011	-1,1154e-011	-1,1001e-011	-5,6991e-011	-5,6838e-011	-5,6686e-011	-1,0543e-011	3,5295e-011	3,5448e-011	-1,0237e-011	3,5753e-011	8,1896e-011	1,7388e-010	2,2002e-010	2,2017e-010	1,285e-010	8,266e-011	-9,0147e-012	-8,7091e-012
1,3889e-010	4,6754e-011	6,1117e-013	3,0558e-013	0	-1,5279e-013	-4,6449e-011	-6,1117e-013	-9,1675e-013	4,4921e-011	4,4615e-011	-4,7518e-011	-4,7671e-011	-4,7977e-011	-4,8129e-011	-4,8282e-011	-2,5975e-012	-2,7502e-012	-4,8893e-011	-4,9046e-011	-4,9199e-011	-4,9504e-011	-3,667e-012	-3,8198e-012	-4,9963e-011	-5,0116e-011	-9,6106e-011	-9,6259e-011	-5,0574e-011	-4,7365e-012	-4,8893e-012	4,0948e-011	-5,0421e-012	-5,1949e-012	-5,3477e-012	4,049e-011	4,0337e-011	4,0337e-011	4,0184e-011	4,0031e-011	8,5869e-011	3,9879e-011	3,9726e-011	-5,2255e-011	3,9573e-011	1,7739e-010	1,3125e-010	8,5258e-011	3,9267e-011	-6,7228e-012
1,6211e-010	2,353e-011	2,2613e-011	2,1849e-011	-2,5058e-011	2,0168e-011	1,9405e-011	6,4478e-011	1,7877e-011	1,7113e-011	6,2339e-011	6,1575e-011	1,5126e-011	1,4362e-011	-7,8229e-011	-7,884e-011	-3,3461e-011	1,1918e-011	1,1307e-011	1,0695e-011	-8,1896e-011	-3,6364e-011	9,0147e-012	-3,7434e-011	-3,8045e-011	-3,8503e-011	-3,8962e-011	-8,5411e-011	-1,3171e-010	-8,6327e-011	-1,3262e-010	-8,7091e-011	-4,1559e-011	-8,7855e-011	-8,8314e-011	-4,2629e-011	3,0558e-012	2,7502e-012	2,2919e-012	1,9863e-012	1,8335e-012	4,7365e-011	1,2223e-012	9,1675e-013	-4,5226e-011	-9,1522e-011	4,6143e-011	1,3797e-010	9,1675e-011	9,1522e-011
5,8519e-011	-3,3461e-011	-3,3461e-011	-3,3614e-011	-7,9757e-011	-7,9757e-011	-3,392e-011	1,2071e-011	1,1918e-011	-3,4073e-011	-8,0216e-011	-8,0216e-011	-8,0368e-011	-8,0368e-011	-3,4531e-011	-3,4531e-011	-8,0521e-011	-1,2636e-010	-8,0674e-011	-3,4684e-011	-3,4684e-011	1,1307e-011	1,1307e-011	-3,4836e-011	-3,4836e-011	-8,0827e-011	-1,2666e-010	-1,2666e-010	-8,0827e-011	-1,2666e-010	-1,2666e-010	-8,0674e-011	-3,4684e-011	-3,4684e-011	1,1307e-011	5,7144e-011	1,1307e-011	5,7297e-011	5,7297e-011	1,1459e-011	1,1612e-011	5,745e-011	-3,4378e-011	-3,4225e-011	-3,4225e-011	5,7755e-011	1,4974e-010	1,9573e-010	1,4989e-010	1,5004e-010
6,9979e-011	-2,1391e-011	-2,1085e-011	-6,677e-011	-6,6464e-011	-6,6159e-011	-1,971e-011	-1,9405e-011	-1,9099e-011	-1,8793e-011	-1,8488e-011	2,7808e-011	2,8114e-011	-6,3409e-011	-1,0909e-010	-6,2797e-011	2,9489e-011	-1,6043e-011	3,01e-011	-1,5432e-011	3,0711e-011	3,1169e-011	-1,4362e-011	-6,0047e-011	-1,3751e-011	-1,3446e-011	-1,314e-011	3,3156e-011	-1,2376e-011	-1,2071e-011	-1,1765e-011	3,4378e-011	-1,1154e-011	-5,6838e-011	-1,039e-011	3,5753e-011	3,6059e-011	3,6364e-011	-5,5158e-011	-5,4852e-011	-5,4547e-011	-5,4241e-011	-5,3783e-011	-5,3477e-011	-7,1812e-012	-5,2866e-011	-5,256e-011	-5,2255e-011	-5,9589e-012	4,0184e-011
3,8351e-011	-7,0284e-012	-5,2408e-011	-9,7634e-011	-5,1338e-011	-5,0727e-011	-5,0116e-011	-4,9504e-011	-2,903e-012	-2,4447e-012	-4,7824e-011	-1,2223e-012	-4,6601e-011	-4,6143e-011	-4,5532e-011	4,706e-011	4,7671e-011	4,8129e-011	-4,324e-011	-4,2629e-011	-4,2018e-011	-4,1559e-011	-8,6786e-011	-8,6174e-011	-3,9879e-011	-3,9267e-011	7,334e-012	7,9452e-012	5,4394e-011	-3,6976e-011	-3,6364e-011	1,0084e-011	1,0695e-011	1,1307e-011	5,7755e-011	5,8366e-011	1,2987e-011	1,3446e-011	1,4057e-011	6,0658e-011	1,5126e-011	-3,0253e-011	-2,9794e-011	-2,9183e-011	6,3409e-011	1,7877e-011	-2,7502e-011	1,8946e-011	-7,227e-011	-7,1812e-011
6,9062e-011	2,3072e-011	-2,2613e-011	-2,2613e-011	-2,246e-011	2,3377e-011	-2,2308e-011	-2,2155e-011	-2,2002e-011	2,3988e-011	2,3988e-011	2,4141e-011	2,4294e-011	7,0437e-011	7,059e-011	7,0743e-011	2,5058e-011	-6,6617e-011	-6,6464e-011	-1,123e-010	-6,6159e-011	-6,5853e-011	-6,57e-011	-6,5395e-011	-6,5242e-011	-6,5089e-011	-1,8793e-011	-1,8641e-011	2,7502e-011	-1,8029e-011	-1,7877e-011	-6,3561e-011	-6,3256e-011	-1,7113e-011	-6,2797e-011	-1,6501e-011	-1,6196e-011	-6,1881e-011	-1,5585e-011	7,6549e-011	3,0864e-011	3,1169e-011	-1,4362e-011	-1,4057e-011	-5,9742e-011	3,2392e-011	3,2697e-011	-1,2682e-011	-5,8366e-011	-5,8061e-011
1,0298e-010	5,6533e-011	5,6075e-011	9,7787e-012	9,3203e-012	8,8619e-012	8,4035e-012	8,098e-012	7,6396e-012	-3,8809e-011	-3,9115e-011	-3,9573e-011	-3,9879e-011	5,6533e-012	5,1185e-011	-4,0948e-011	-8,7397e-011	-4,1712e-011	3,9726e-012	3,667e-012	-8,8619e-011	-8,8925e-011	-8,923e-011	-4,3546e-011	2,1391e-012	1,9863e-012	4,7518e-011	9,3203e-011	4,6907e-011	-4,5074e-011	-9,1369e-011	-4,5532e-011	-4,5837e-011	-9,1981e-011	-9,2133e-011	-9,2439e-011	-4,6601e-011	4,5074e-011	9,0911e-011	9,0758e-011	4,4462e-011	4,431e-011	4,4157e-011	-1,6807e-012	-1,8335e-012	-1,9863e-012	-4,8129e-011	-9,4272e-011	-4,8282e-011	-4,8435e-011
5,6533e-011	-3,5295e-011	-8,1438e-011	-8,1438e-011	-8,1438e-011	-1,2743e-010	-1,2743e-010	-8,1591e-011	-3,56e-011	-3,56e-011	1,039e-011	5,6227e-011	1,039e-011	1,039e-011	5,6227e-011	1,0543e-011	1,0543e-011	1,0543e-011	-8,1438e-011	-3,5295e-011	-8,1285e-011	-1,2697e-010	-8,1132e-011	1,1001e-011	1,1154e-011	-3,4836e-011	-8,0674e-011	-8,0521e-011	1,1612e-011	1,1765e-011	-3,4225e-011	-8,0063e-011	-1,2575e-010	-7,9757e-011	-7,9604e-011	-3,3309e-011	-3,3156e-011	-3,3003e-011	1,314e-011	1,3446e-011	5,9436e-011	1,3751e-011	-3,1933e-011	-7,7771e-011	-3,1475e-011	-3,1322e-011	-3,1017e-011	1,5126e-011	1,5432e-011	1,5585e-011
1,1826e-010	7,1659e-011	2,4905e-011	-2,2002e-011	-6,8603e-011	-2,353e-011	-2,4294e-011	2,0932e-011	-2,5822e-011	-2,6586e-011	1,8641e-011	6,402e-011	1,7265e-011	1,6654e-011	-3,01e-011	-7,6549e-011	1,4515e-011	1,3904e-011	1,3293e-011	1,2529e-011	5,7908e-011	-3,4684e-011	-3,5295e-011	-8,1744e-011	-3,6517e-011	5,4852e-011	1,0023e-010	7,7924e-012	-8,4647e-011	-8,5105e-011	-3,9879e-011	5,5005e-012	5,0421e-012	-4,1407e-011	3,9726e-012	4,9504e-011	4,9046e-011	2,5975e-012	2,1391e-012	-4,431e-011	-9,0605e-011	-4,5226e-011	-9,1522e-011	-9,1981e-011	-4,6601e-011	-4,706e-011	-4,7365e-011	-9,3661e-011	-4,8129e-011	-9,4425e-011
9,2897e-011	4,6449e-011	-4,6143e-011	-4,6754e-011	-4,7365e-011	-4,7977e-011	-4,8435e-011	-9,4884e-011	-9,5495e-011	-4,1254e-012	8,7091e-011	4,0795e-011	4,0184e-011	3,9726e-011	8,5105e-011	8,4494e-011	8,4035e-011	8,3577e-011	8,3119e-011	3,6823e-011	3,6364e-011	3,5906e-011	-5,6533e-011	-5,6991e-011	-1,1459e-011	3,4073e-011	3,3614e-011	7,9146e-011	7,8688e-011	3,2392e-011	-1,3904e-011	-6,0353e-011	-6,0658e-011	-1,5126e-011	3,0558e-011	3,01e-011	-1,6196e-011	-6,2492e-011	-1,696e-011	2,8725e-011	2,8419e-011	2,8114e-011	7,3646e-011	2,7502e-011	7,3034e-011	2,6891e-011	-1,9405e-011	-1,971e-011	2,5975e-011	-2,0321e-011
1,2682e-011	-3,3156e-011	-7,9299e-011	-7,9299e-011	-1,2529e-010	-1,2529e-010	-7,9299e-011	-3,3309e-011	-3,3309e-011	-7,9299e-011	-3,3309e-011	-3,3309e-011	1,2529e-011	1,2682e-011	-7,9146e-011	-7,9146e-011	-7,8993e-011	1,2834e-011	1,2987e-011	1,2987e-011	-7,8688e-011	-7,8688e-011	1,3293e-011	1,3446e-011	5,9436e-011	5,9589e-011	1,3751e-011	5,9894e-011	5,9894e-011	1,4057e-011	1,421e-011	1,4362e-011	6,0505e-011	1,4668e-011	1,4821e-011	1,4974e-011	-3,0558e-011	1,5432e-011	6,1575e-011	1,5738e-011	1,589e-011	6,2186e-011	1,6349e-011	-2,9336e-011	1,6807e-011	1,696e-011	6,3256e-011	6,3409e-011	1,7724e-011	6,3867e-011
5,6227e-011	5,5005e-011	5,3935e-011	5,2866e-011	5,9589e-012	4,8893e-012	-4,217e-011	-4,324e-011	1,6807e-012	4,6601e-011	-3,0558e-013	4,4462e-011	4,3546e-011	4,2629e-011	-4,1254e-012	-5,1185e-011	-5,2102e-011	-9,9009e-011	-9,9926e-011	-5,4699e-011	-5,5616e-011	3,5295e-011	3,4531e-011	-1,2223e-011	3,285e-011	3,1933e-011	3,1169e-011	3,0406e-011	7,5632e-011	7,4868e-011	2,8114e-011	2,735e-011	-1,9252e-011	2,5975e-011	2,5211e-011	7,0437e-011	2,3835e-011	6,9062e-011	6,8451e-011	6,7839e-011	2,1238e-011	2,0474e-011	-2,5975e-011	-2,6586e-011	-2,7197e-011	-2,7655e-011	1,7571e-011	1,0879e-010	6,2339e-011	1,589e-011
2,1849e-011	-1,1582e-010	-1,1582e-010	-6,9979e-011	-2,3988e-011	-2,3988e-011	-6,9826e-011	-1,1566e-010	-6,9826e-011	-2,3683e-011	-2,3683e-011	-2,353e-011	2,2308e-011	-2,3377e-011	-2,3377e-011	-6,9215e-011	-6,9215e-011	-2,3072e-011	2,2919e-011	-2,2919e-011	2,3072e-011	6,9215e-011	2,3377e-011	2,353e-011	2,3683e-011	2,3835e-011	-2,1849e-011	2,4141e-011	2,4294e-011	2,4447e-011	7,059e-011	1,6257e-010	7,0895e-011	2,5211e-011	2,5363e-011	7,1506e-011	7,1659e-011	7,1965e-011	7,2118e-011	7,2423e-011	1,1857e-010	1,1887e-010	7,3034e-011	7,334e-011	2,7502e-011	2,7808e-011	7,3951e-011	7,4257e-011	7,4562e-011	7,4715e-011
2,735e-011	2,735e-011	2,735e-011	-6,4631e-011	-6,4631e-011	-6,4631e-011	-1,1077e-010	-6,4784e-011	-6,4784e-011	-6,4784e-011	-1,8946e-011	-1,8946e-011	2,7044e-011	-1,9099e-011	-1,9099e-011	-6,4936e-011	-6,4936e-011	-1,1077e-010	-6,4784e-011	-6,4784e-011	-1,8946e-011	-1,8946e-011	-1,8946e-011	-1,8946e-011	2,7197e-011	2,7197e-011	-1,8793e-011	2,7197e-011	7,334e-011	2,735e-011	2,735e-011	2,7502e-011	2,7502e-011	-1,8335e-011	2,7655e-011	-1,8335e-011	-1,8182e-011	-1,8182e-011	2,7961e-011	7,4104e-011	7,4104e-011	2,8266e-011	-1,7724e-011	-1,7571e-011	-1,7418e-011	-1,7418e-011	2,8725e-011	2,8878e-011	2,8878e-011	2,903e-011
1,0665e-010	1,3446e-011	-3,3767e-011	-3,5142e-011	-3,6517e-011	-3,774e-011	-8,4799e-011	5,8061e-012	-4,1407e-011	3,3614e-012	2,1391e-012	4,6907e-011	-1,5279e-013	-1,3751e-012	-2,4447e-012	-3,5142e-012	-4,5837e-012	4,0337e-011	-6,7228e-012	-5,3783e-011	-8,8619e-012	-9,7787e-012	-1,0848e-011	8,0063e-011	7,9146e-011	-1,3751e-011	-1,4668e-011	-1,5585e-011	2,9642e-011	2,8725e-011	7,3646e-011	-1,8946e-011	-1,9863e-011	-2,0627e-011	-2,1391e-011	2,3835e-011	2,3072e-011	2,2308e-011	2,1544e-011	-2,5211e-011	-2,5822e-011	1,9405e-011	1,8793e-011	1,8029e-011	-7,4562e-011	-7,5173e-011	-2,9794e-011	-3,0406e-011	1,4974e-011	1,4362e-011
6,9979e-011	2,4294e-011	7,059e-011	-2,0932e-011	-2,0627e-011	-6,6159e-011	-6,5853e-011	-1,971e-011	-6,5089e-011	-6,4784e-011	-1,8641e-011	-1,8335e-011	-1,7877e-011	2,8419e-011	1,2055e-010	-1,696e-011	-6,2339e-011	-6,2033e-011	-1,589e-011	3,0558e-011	3,0864e-011	-1,4668e-011	-6,02e-011	3,1933e-011	3,2392e-011	-1,3293e-011	3,3156e-011	7,9452e-011	-1,2223e-011	-1,1765e-011	3,4531e-011	3,4989e-011	3,5295e-011	3,5753e-011	-9,9315e-012	-5,5311e-011	-5,5005e-011	-5,4547e-011	-8,4035e-012	3,8045e-011	-7,6396e-012	-7,1812e-012	-6,8756e-012	3,9573e-011	4,0031e-011	4,0337e-011	4,0795e-011	-4,8893e-012	-5,0268e-011	-4,9963e-011
7,7313e-011	3,0864e-011	3,0558e-011	3,01e-011	-1,6043e-011	-1,0833e-010	-6,2645e-011	-6,3103e-011	-6,3409e-011	-6,3714e-011	2,7808e-011	2,7502e-011	-6,4631e-011	-6,4936e-011	-1,9252e-011	2,6433e-011	2,6127e-011	2,5822e-011	2,5516e-011	2,5363e-011	2,5058e-011	7,0895e-011	7,059e-011	7,0437e-011	2,4294e-011	2,3988e-011	1,1566e-010	1,1551e-010	2,353e-011	-2,246e-011	2,3072e-011	1,1475e-010	1,1459e-010	6,8603e-011	6,8603e-011	6,8451e-011	6,8298e-011	2,2155e-011	2,2002e-011	6,7992e-011	2,1849e-011	2,1696e-011	2,1696e-011	-2,4294e-011	2,1544e-011	2,1544e-011	2,1391e-011	-2,4447e-011	-7,059e-011	-7,059e-011
6,8603e-011	-2,3835e-011	2,1544e-011	6,677e-011	2,0321e-011	-2,6127e-011	-2,6739e-011	-2,7197e-011	-7,3798e-011	1,7724e-011	1,7113e-011	6,2492e-011	1,0802e-010	6,1575e-011	1,5279e-011	1,0665e-010	6,02e-011	1,3904e-011	1,3446e-011	-3,285e-011	1,2682e-011	1,2376e-011	5,7755e-011	1,0344e-010	5,6991e-011	5,6686e-011	5,638e-011	1,0237e-011	-3,6059e-011	-3,6364e-011	-3,667e-011	9,0147e-012	5,4547e-011	8,4035e-012	-3,7892e-011	-3,8045e-011	-3,8351e-011	-8,4494e-011	-3,8809e-011	5,2866e-011	5,2713e-011	5,2408e-011	5,2255e-011	6,2645e-012	6,1117e-012	5,1796e-011	5,8061e-012	5,1491e-011	5,1338e-011	5,1338e-011
5,7755e-011	5,745e-011	1,1154e-011	1,0848e-011	1,0543e-011	-8,1744e-011	-1,2789e-010	-8,2355e-011	9,3203e-012	9,0147e-012	5,4547e-011	8,4035e-012	-3,7892e-011	-8,4188e-011	-8,4341e-011	-3,8656e-011	-3,8962e-011	-8,5105e-011	-8,5411e-011	-8,5563e-011	-8,5869e-011	-8,6022e-011	-4,0184e-011	5,1338e-011	5,1185e-011	5,1032e-011	9,687e-011	9,6717e-011	5,0574e-011	5,0421e-011	4,431e-012	4,2782e-012	4,1254e-012	-4,2018e-011	-4,217e-011	-4,2323e-011	-4,2323e-011	3,5142e-012	3,3614e-012	4,9199e-011	3,2086e-012	-4,2934e-011	-4,2934e-011	-4,3087e-011	-4,3087e-011	-8,9078e-011	-8,923e-011	4,8588e-011	4,8588e-011	2,5975e-012
3,8503e-011	-5,3171e-011	3,8809e-011	-7,0284e-012	-5,2866e-011	-5,2713e-011	-5,256e-011	-9,8398e-011	-5,2255e-011	-5,2102e-011	-6,1117e-012	4,0031e-011	4,0184e-011	1,3216e-010	8,6327e-011	4,0643e-011	-5,1949e-012	-5,088e-011	-9,6564e-011	-4,5837e-012	-5,0268e-011	-5,0116e-011	-4,9963e-011	-3,8198e-012	-3,667e-012	4,2476e-011	4,2782e-011	4,2934e-011	4,3087e-011	4,3393e-011	8,9383e-011	8,9689e-011	8,9841e-011	-1,6807e-012	-1,5279e-012	-1,2223e-012	-1,0695e-012	-7,6396e-013	4,5379e-011	-3,0558e-013	0	-4,5685e-011	-4,5379e-011	7,6396e-013	9,1675e-013	-4,4615e-011	1,5279e-012	4,7824e-011	4,7977e-011	2,2919e-012
1,123e-010	1,1154e-010	1,1077e-010	6,402e-011	-2,8572e-011	-2,9183e-011	-2,9947e-011	-3,0711e-011	-3,1322e-011	-3,1933e-011	-3,2697e-011	-3,3309e-011	-3,392e-011	1,1459e-011	1,0268e-010	5,6075e-011	-3,6364e-011	-3,6976e-011	8,4035e-012	7,7924e-012	-3,8809e-011	6,7228e-012	6,1117e-012	5,6533e-012	5,088e-011	4,5837e-012	4,9963e-011	4,9352e-011	4,8893e-011	-4,3393e-011	-8,9841e-011	-9,03e-011	-9,0758e-011	-9,1217e-011	-4,5685e-011	0	-4,6449e-011	-4,6907e-011	-1,2223e-012	-1,6807e-012	-1,9863e-012	4,3393e-011	-2,7502e-012	-3,0558e-012	-4,9504e-011	-4,981e-011	-5,0116e-011	-4,431e-012	-4,7365e-012	-5,0421e-012
-1,6807e-012	-4,7824e-011	-9,3967e-011	-4,8282e-011	-4,8435e-011	-4,8741e-011	-2,903e-012	-4,9046e-011	-3,2086e-012	-4,9352e-011	-3,5142e-012	4,2323e-011	8,8008e-011	4,2018e-011	-4,1254e-012	-4,1254e-012	-5,0268e-011	-9,6259e-011	-5,0574e-011	-5,0574e-011	-9,6564e-011	-5,0727e-011	-5,088e-011	-9,6717e-011	-5,0421e-012	4,0948e-011	4,0795e-011	4,0795e-011	4,0795e-011	4,0643e-011	-5,3477e-012	-5,3477e-012	-5,3477e-012	4,0643e-011	-5,5005e-012	-5,5005e-012	4,049e-011	-5,5005e-012	-5,1491e-011	-5,1491e-011	-5,3477e-012	8,648e-011	8,648e-011	4,0643e-011	4,0643e-011	4,0643e-011	4,0795e-011	4,0795e-011	4,0795e-011	4,0948e-011
7,2882e-011	2,7808e-011	2,8572e-011	-1,6501e-011	-6,1575e-011	-6,0811e-011	-6,0047e-011	-1,3446e-011	-1,2682e-011	-5,7755e-011	-1,0298e-010	-5,6227e-011	3,6364e-011	1,2896e-010	8,373e-011	8,4494e-011	-6,57e-012	-5,8061e-012	-5,088e-011	-5,0268e-011	-4,9504e-011	-4,8741e-011	-9,3967e-011	-9,3203e-011	-9,2439e-011	-9,1675e-011	-4,4921e-011	1,6807e-012	-4,3393e-011	3,2086e-012	3,9726e-012	4,5837e-012	5,3477e-012	6,1117e-012	5,2866e-011	7,6396e-012	5,4394e-011	5,5158e-011	5,5769e-011	5,6533e-011	5,7297e-011	1,2071e-011	5,8825e-011	5,9436e-011	1,421e-011	1,4974e-011	1,5738e-011	-2,9336e-011	-2,8725e-011	1,7877e-011
1,754e-010	8,2813e-011	3,6212e-011	3,5448e-011	-1,1307e-011	-1,1918e-011	-1,0436e-010	-5,913e-011	-5,9742e-011	-6,0353e-011	-1,5126e-011	-1,589e-011	-1,6501e-011	-6,295e-011	-6,3409e-011	-6,402e-011	-6,4631e-011	-1,1123e-010	-1,1169e-010	-6,6312e-011	-2,1085e-011	-2,1544e-011	2,3988e-011	-2,2613e-011	2,2919e-011	-2,353e-011	-6,9979e-011	-2,4599e-011	2,0932e-011	-2,5516e-011	2,0016e-011	-2,6433e-011	1,9252e-011	1,8793e-011	1,8335e-011	1,7877e-011	6,3561e-011	1,7113e-011	-2,9183e-011	-2,9642e-011	1,6043e-011	1,5738e-011	1,5279e-011	1,4974e-011	-3,1322e-011	-3,1628e-011	1,4057e-011	1,3751e-011	1,3446e-011	5,913e-011
1,0726e-010	1,0726e-010	1,0726e-010	6,1422e-011	1,5432e-011	1,5432e-011	-3,0253e-011	-3,0253e-011	1,5585e-011	-3,0253e-011	-7,6243e-011	-7,609e-011	-7,609e-011	-7,609e-011	-7,5937e-011	-1,2193e-010	-7,5937e-011	-2,9794e-011	-2,9794e-011	-2,9642e-011	1,6196e-011	-2,9489e-011	-2,9489e-011	-2,9336e-011	-2,9336e-011	-2,9183e-011	-7,5021e-011	-2,903e-011	-2,8878e-011	-2,8725e-011	-7,4562e-011	-7,4562e-011	-2,8419e-011	-2,8266e-011	1,7724e-011	1,7877e-011	1,7877e-011	1,8029e-011	1,8182e-011	1,8335e-011	-2,735e-011	-2,7197e-011	1,8793e-011	1,8946e-011	1,9099e-011	1,9252e-011	1,9405e-011	1,9557e-011	1,971e-011	6,5853e-011
6,0047e-011	6,0353e-011	6,0658e-011	1,4821e-011	-3,0711e-011	-7,6396e-011	-7,609e-011	-7,5785e-011	-2,9642e-011	-2,9336e-011	1,6807e-011	-2,8725e-011	-1,204e-010	-7,4104e-011	-7,3798e-011	-2,7502e-011	1,8641e-011	1,8946e-011	-2,6586e-011	-2,628e-011	2,0016e-011	2,0321e-011	2,0627e-011	-2,4905e-011	-2,4599e-011	-2,4294e-011	-2,3835e-011	2,2308e-011	-2,3224e-011	-6,8756e-011	-2,246e-011	-6,8145e-011	-6,7687e-011	-6,7381e-011	-6,7076e-011	-2,0627e-011	2,5516e-011	-1,9863e-011	2,628e-011	2,6586e-011	2,7044e-011	2,735e-011	2,7808e-011	2,8114e-011	2,8572e-011	2,903e-011	-1,6501e-011	2,9794e-011	3,01e-011	7,6549e-011
1,4424e-010	9,7939e-011	5,1796e-011	5,6533e-012	-4,0643e-011	5,0421e-012	5,0727e-011	9,6259e-011	5,0268e-011	4,9963e-011	4,981e-011	9,5342e-011	4,9352e-011	3,0558e-012	-4,3087e-011	-4,324e-011	4,8435e-011	4,8282e-011	2,1391e-012	1,9863e-012	4,7824e-011	1,6807e-012	-4,4462e-011	-4,4615e-011	1,2223e-012	4,7213e-011	4,706e-011	9,1675e-013	-4,5074e-011	-4,5226e-011	7,6396e-013	-4,5379e-011	-4,5379e-011	-9,1369e-011	-9,1369e-011	-9,1369e-011	-4,5685e-011	3,0558e-013	3,0558e-013	4,6296e-011	3,0558e-013	-4,5685e-011	-4,5685e-011	-4,5685e-011	3,0558e-013	3,0558e-013	-4,5685e-011	4,5837e-013	4,5837e-013	-4,5532e-011
6,2645e-012	-3,942e-011	-3,9115e-011	-3,8809e-011	7,6396e-012	-3,8045e-011	8,2507e-012	5,4547e-011	5,5005e-011	1,0115e-010	1,0161e-010	5,6075e-011	1,0543e-011	1,0848e-011	-8,0521e-011	-8,0216e-011	-7,9757e-011	-7,9452e-011	-3,3156e-011	-7,8688e-011	-7,8229e-011	-7,7771e-011	-1,2346e-010	-1,23e-010	-1,6853e-010	-1,2208e-010	-7,5785e-011	-2,9489e-011	-7,4868e-011	-7,441e-011	-7,3951e-011	-7,3646e-011	-7,3187e-011	-7,2729e-011	-7,227e-011	2,0016e-011	-7,1354e-011	-7,0895e-011	-2,4599e-011	-6,9979e-011	-6,952e-011	-6,9062e-011	-2,2766e-011	2,3683e-011	-2,1849e-011	-2,1238e-011	2,5211e-011	-2,0321e-011	-6,57e-011	-1,1123e-010
9,2133e-011	-4,706e-011	-4,8282e-011	-4,9657e-011	-5,088e-011	-6,1117e-012	-7,4868e-012	-5,4699e-011	-9,7787e-012	-1,1001e-011	3,3767e-011	-1,3293e-011	-1,4515e-011	-1,5585e-011	-1,6654e-011	-6,3714e-011	-6,4784e-011	-6,5853e-011	-6,6923e-011	-6,7992e-011	-1,1475e-010	-1,1582e-010	-1,6272e-010	-1,1765e-010	-1,1857e-010	-7,3646e-011	-1,204e-010	-1,2132e-010	-1,2223e-010	-1,6899e-010	-1,2391e-010	-1,2468e-010	-1,2544e-010	-8,0368e-011	-3,5142e-011	-3,5906e-011	-3,667e-011	-8,3424e-011	-8,4188e-011	-1,3064e-010	-8,5563e-011	-4,0184e-011	-4,0795e-011	4,5837e-012	3,9726e-012	-4,2629e-011	-8,923e-011	-1,3568e-010	-1,8228e-010	-1,3675e-010
-1,314e-011	-1,0451e-010	-1,0405e-010	-1,0359e-010	-1,4882e-010	-1,0252e-010	-1,0206e-010	-1,0145e-010	-1,01e-010	-1,0054e-010	-1,0008e-010	-9,9467e-011	-5,3019e-011	-6,7228e-012	-6,1117e-012	-5,6533e-012	-5,1949e-012	-5,0421e-011	-9,5953e-011	-9,5495e-011	-1,4072e-010	-9,4425e-011	-9,3967e-011	-9,3356e-011	-9,2897e-011	-4,6449e-011	-9,1828e-011	-9,1369e-011	-4,4921e-011	-1,3614e-010	-1,3568e-010	-1,3522e-010	-4,2782e-011	-8,8314e-011	-8,7855e-011	-8,7244e-011	-8,6786e-011	-8,6327e-011	-8,5716e-011	-8,5258e-011	-8,4647e-011	-8,4188e-011	-1,2957e-010	-1,2896e-010	-1,285e-010	-1,2804e-010	-3,56e-011	1,0695e-011	-3,4684e-011	-8,0063e-011
5,6075e-011	-3,4836e-011	-7,9757e-011	-3,3003e-011	-3,2086e-011	1,4668e-011	6,1422e-011	1,6501e-011	-2,8572e-011	-7,3493e-011	-7,2576e-011	-1,6364e-010	-1,1673e-010	-1,1582e-010	-1,149e-010	-1,1398e-010	-1,1307e-010	-1,1215e-010	-6,5242e-011	-1,1032e-010	-1,094e-010	-1,0848e-010	-1,0757e-010	-1,5264e-010	-1,5172e-010	-1,5065e-010	-1,9557e-010	-1,4882e-010	-5,5922e-011	-5,5005e-011	-5,4088e-011	-5,3171e-011	-5,2255e-011	-5,5005e-012	-5,0421e-011	-9,5495e-011	-1,4057e-010	-1,3965e-010	-1,8457e-010	-1,3782e-010	-1,369e-010	-8,9994e-011	-1,3507e-010	-1,3415e-010	-1,7907e-010	-1,7816e-010	-1,314e-010	-1,3048e-010	-8,3577e-011	-3,667e-011
3,7434e-011	-8,7091e-012	-5,4699e-011	-5,4699e-011	-9,0147e-012	-9,1675e-012	-9,1675e-012	-9,3203e-012	-5,5158e-011	-5,5158e-011	-5,5311e-011	-1,013e-010	-1,013e-010	-1,013e-010	-1,4729e-010	-1,4729e-010	-1,4729e-010	-1,4729e-010	-1,013e-010	-1,013e-010	-5,5158e-011	-5,5158e-011	-1,0115e-010	-1,01e-010	-1,4683e-010	-1,4683e-010	-1,0069e-010	-5,4699e-011	-1,0054e-010	-5,4394e-011	-1,0023e-010	-1,0008e-010	-8,098e-012	-7,9452e-012	-7,7924e-012	-5,3477e-011	-9,9315e-011	-1,45e-010	-1,4485e-010	-1,4469e-010	-9,8398e-011	-1,4424e-010	-1,4408e-010	-9,7787e-011	-5,1491e-011	-9,7328e-011	-5,1032e-011	-9,6717e-011	-5,0574e-011	-4,431e-012
1,5738e-011	-7,5021e-011	-7,4104e-011	-2,735e-011	-2,6433e-011	-2,5516e-011	-2,4447e-011	-2,353e-011	-2,2613e-011	-2,1696e-011	-1,1245e-010	-1,1154e-010	-1,1062e-010	-1,5554e-010	-1,5463e-010	-1,0772e-010	-6,0811e-011	-5,9742e-011	-1,0482e-010	-1,039e-010	-1,0283e-010	-5,5922e-011	-5,5005e-011	-5,3935e-011	-7,1812e-012	-5,2102e-011	-9,7023e-011	-9,6106e-011	-9,5189e-011	-9,412e-011	-9,3203e-011	-1,3828e-010	-1,3721e-010	-9,03e-011	-8,923e-011	-4,2323e-011	-8,7397e-011	-8,6327e-011	-1,314e-010	-8,4494e-011	-8,3424e-011	-8,2507e-011	-1,2743e-010	-1,2651e-010	-1,7143e-010	-1,7036e-010	-1,2361e-010	-3,0711e-011	1,6196e-011	1,5493e-010
2,4447e-012	-8,923e-011	-1,8106e-010	-1,3522e-010	-8,923e-011	-8,923e-011	-8,9078e-011	-8,9078e-011	-8,8925e-011	-8,8925e-011	-1,3476e-010	-1,3476e-010	-1,3461e-010	-1,3461e-010	-8,8466e-011	-1,8014e-010	-1,7999e-010	-1,7984e-010	-1,7984e-010	-1,3385e-010	-1,3369e-010	-1,3354e-010	-1,3339e-010	-1,3323e-010	-1,3293e-010	-1,3278e-010	-1,3262e-010	-8,648e-011	-8,6327e-011	-8,6022e-011	-1,3186e-010	-1,3171e-010	-1,314e-010	-8,5258e-011	-1,3094e-010	-8,4799e-011	-1,3048e-010	-1,3018e-010	-1,3003e-010	-1,2972e-010	-1,7525e-010	-1,2926e-010	-8,2966e-011	-3,667e-011	-3,6364e-011	-3,6059e-011	1,0084e-011	1,039e-011	1,945e-010	4,7029e-010
5,5463e-011	9,9315e-012	-8,1438e-011	-8,098e-011	-3,4836e-011	-1,2621e-010	-1,259e-010	-1,2544e-010	-1,2498e-010	-7,8535e-011	1,3598e-011	1,4057e-011	-3,1475e-011	-7,6854e-011	-7,6396e-011	-1,2193e-010	-7,5479e-011	-7,5021e-011	-1,6654e-010	-1,6608e-010	-1,6563e-010	-1,1918e-010	-1,1872e-010	-1,1811e-010	-1,6364e-010	-1,1719e-010	-1,1673e-010	-1,1612e-010	-1,6165e-010	-1,612e-010	-1,1459e-010	-2,0596e-010	-1,5951e-010	-1,5906e-010	-1,5844e-010	-1,12e-010	-1,1139e-010	-2,0275e-010	-1,5631e-010	-2,0153e-010	-2,0107e-010	-2,0046e-010	-1,5401e-010	-1,9939e-010	-1,5294e-010	-1,0634e-010	-1,3904e-011	2,1635e-010	4,4661e-010	5,8489e-010
-4,2476e-011	-4,217e-011	-8,7702e-011	-8,7244e-011	-4,0948e-011	-4,049e-011	-4,0031e-011	-3,9573e-011	-8,5105e-011	-3,8809e-011	7,4868e-012	7,9452e-012	-3,7434e-011	-3,6976e-011	-8,2507e-011	-8,2049e-011	-8,1591e-011	-8,098e-011	-8,0521e-011	-8,0063e-011	-1,2559e-010	-1,7097e-010	-7,8535e-011	-7,8077e-011	-1,2361e-010	-1,23e-010	-7,6549e-011	-1,2208e-010	-1,2147e-010	-1,6685e-010	-2,1223e-010	-1,6578e-010	-1,6517e-010	-2,107e-010	-1,1826e-010	-1,6349e-010	-1,6303e-010	-1,6242e-010	-1,6181e-010	-1,1551e-010	-2,0673e-010	-2,0612e-010	-1,5967e-010	-1,1322e-010	-2,0627e-011	2,5822e-011	2,5608e-010	4,8634e-010	5,7877e-010	5,7939e-010
-4,0795e-011	-1,3262e-010	-1,3247e-010	-8,648e-011	-4,049e-011	-4,0337e-011	5,8061e-012	-4,0031e-011	-3,9879e-011	-3,9726e-011	6,4172e-012	-3,942e-011	6,7228e-012	-3,9115e-011	-8,4799e-011	-8,4647e-011	-8,4341e-011	-8,4188e-011	-3,8198e-011	-8,373e-011	-8,3577e-011	-8,3271e-011	-3,7281e-011	-8,2813e-011	-1,2865e-010	-1,2834e-010	-8,2049e-011	-3,5906e-011	-3,5753e-011	-8,1285e-011	-8,098e-011	-3,4836e-011	-3,4531e-011	1,1765e-011	1,2071e-011	1,2376e-011	-3,3309e-011	-7,884e-011	-7,8535e-011	-3,2239e-011	1,4057e-011	6,0353e-011	-3,1169e-011	-3,0864e-011	1,5432e-011	2,4554e-010	4,7549e-010	6,1376e-010	5,2224e-010	2,9305e-010
3,56e-011	-1,0222e-010	-1,0206e-010	-1,0191e-010	-5,5769e-011	-9,7787e-012	3,6212e-011	-5,5463e-011	-5,5311e-011	-5,5158e-011	-9,1675e-012	-9,0147e-012	-8,8619e-012	-5,4547e-011	-1,0023e-010	-1,0008e-010	-9,9926e-011	-5,3783e-011	3,8198e-011	-7,4868e-012	-5,3171e-011	-5,3019e-011	-5,2713e-011	-6,7228e-012	-6,4172e-012	-6,2645e-012	-5,1796e-011	-5,1644e-011	-5,1338e-011	-5,1185e-011	-9,687e-011	-9,6564e-011	-5,0421e-011	-9,6106e-011	-4,981e-011	-4,9657e-011	-4,9352e-011	-9,5036e-011	-9,4731e-011	-1,4042e-010	-1,4011e-010	-1,398e-010	-4,7518e-011	4,4615e-011	2,2858e-010	4,5853e-010	6,8848e-010	6,4295e-010	3,6762e-010	1,8427e-010
6,1422e-011	-3,1017e-011	-3,1628e-011	-3,2086e-011	-7,8382e-011	1,2987e-011	1,2529e-011	5,8061e-011	1,1612e-011	-3,4836e-011	-8,1132e-011	-1,2743e-010	-1,2789e-010	-1,2819e-010	-1,2865e-010	-8,2966e-011	-3,7587e-011	-3,7892e-011	7,7924e-012	-3,8656e-011	-3,8962e-011	-3,9267e-011	-3,9573e-011	-8,5716e-011	-8,6022e-011	-8,6327e-011	-8,6633e-011	-4,0948e-011	-4,1254e-011	-1,3339e-010	-1,7953e-010	-1,3385e-010	-8,8008e-011	-8,8314e-011	3,3614e-012	-8,8772e-011	-4,3087e-011	2,7502e-012	-4,3393e-011	-4,3546e-011	-4,3698e-011	2,1391e-012	1,9863e-012	4,7824e-011	3,2315e-010	6,9047e-010	8,2813e-010	5,5249e-010	1,8488e-010	1,0695e-012
6,1117e-011	-3,1322e-011	1,3904e-011	5,9283e-011	1,0482e-010	5,8214e-011	5,7602e-011	1,1001e-011	5,6533e-011	1,0084e-011	-3,6364e-011	-8,2813e-011	-8,3271e-011	-8,3883e-011	-8,4341e-011	-8,4799e-011	-3,9267e-011	-3,9573e-011	-4,0031e-011	-8,648e-011	-8,6938e-011	-4,1254e-011	4,1254e-012	4,981e-011	4,9504e-011	4,9046e-011	4,8741e-011	4,8435e-011	2,1391e-012	1,8335e-012	1,5279e-012	4,7213e-011	-4,4921e-011	-4,5226e-011	-4,5532e-011	-4,5685e-011	-4,599e-011	-9,2133e-011	-1,3843e-010	-9,2592e-011	-9,2745e-011	-9,305e-011	-1,3751e-012	1,8228e-010	5,036e-010	6,4127e-010	5,4929e-010	2,735e-010	8,9689e-011	-2,4447e-012
-1,2834e-011	-5,8519e-011	-1,0405e-010	-1,4974e-010	-1,0359e-010	-1,0329e-010	-5,7144e-011	3,5142e-011	8,1285e-011	3,56e-011	3,5906e-011	-9,7787e-012	-5,5463e-011	-5,5158e-011	-8,8619e-012	-8,5563e-012	-5,4241e-011	-9,9773e-011	-9,9467e-011	-5,3171e-011	-6,8756e-012	-6,57e-012	-9,8092e-011	-9,7787e-011	-5,1491e-011	-5,1185e-011	-5,088e-011	-5,0574e-011	-5,0116e-011	-4,981e-011	-4,9504e-011	-4,9046e-011	-4,8741e-011	-9,412e-011	-4,7977e-011	-9,3508e-011	-4,7213e-011	-4,6907e-011	-4,5837e-013	-1,5279e-013	4,6296e-011	4,6754e-011	1,3889e-010	4,6082e-010	6,9077e-010	6,4539e-010	4,162e-010	1,4087e-010	4,9504e-011	3,9726e-012
6,0811e-011	1,4362e-011	-3,2086e-011	1,3446e-011	1,2987e-011	-3,3461e-011	-3,392e-011	-3,4225e-011	-3,4684e-011	1,0848e-011	1,0543e-011	1,0084e-011	-3,6212e-011	9,3203e-012	-3,6976e-011	-3,7434e-011	-8,3577e-011	-1,2987e-010	-1,3018e-010	-8,4494e-011	-8,4799e-011	-8,5105e-011	-8,5411e-011	-8,5716e-011	-8,6022e-011	-1,3232e-010	-1,7846e-010	-1,3278e-010	-8,7091e-011	-8,7397e-011	-8,755e-011	-1,3385e-010	-8,8008e-011	-8,8314e-011	-4,2629e-011	-4,2782e-011	-4,3087e-011	-8,9078e-011	-8,923e-011	-8,9383e-011	-8,9536e-011	2,1391e-012	1,398e-010	4,1529e-010	5,9879e-010	4,6082e-010	2,7701e-010	1,3919e-010	4,7213e-011	4,706e-011
6,0047e-011	1,4821e-011	-3,0406e-011	-2,9794e-011	-2,9183e-011	1,7418e-011	1,8029e-011	1,8641e-011	1,9252e-011	-2,5975e-011	-2,5211e-011	-2,4599e-011	-6,9979e-011	-6,9367e-011	-2,2613e-011	-6,7992e-011	-6,7381e-011	-2,078e-011	-2,0168e-011	2,6433e-011	2,7044e-011	2,7655e-011	-1,7571e-011	-1,6807e-011	-1,6196e-011	-1,5585e-011	-1,4974e-011	-6,0353e-011	-5,9589e-011	-5,8978e-011	-5,8366e-011	-5,7755e-011	-5,7144e-011	-5,638e-011	-1,0176e-010	-5,5158e-011	-8,5563e-012	-7,9452e-012	-7,334e-012	-6,57e-012	-5,1949e-011	4,049e-011	1,3308e-010	3,6334e-010	5,4761e-010	5,0238e-010	3,1933e-010	9,03e-011	-4,6907e-011	-1,3812e-010
-6,1269e-011	-1,5233e-010	-1,0573e-010	-1,0497e-010	-1,042e-010	-1,0329e-010	-1,0252e-010	-1,0176e-010	-1,01e-010	-5,4241e-011	-5,3477e-011	-5,2713e-011	-5,9589e-012	-5,1949e-012	4,1559e-011	4,2323e-011	4,3087e-011	4,3851e-011	-4,7213e-011	-6,1117e-013	1,5279e-013	9,1675e-013	-4,4157e-011	-8,9383e-011	-8,8619e-011	-8,7855e-011	4,7365e-012	-4,0337e-011	-3,9573e-011	7,0284e-012	7,7924e-012	-3,7281e-011	-3,6517e-011	-3,5753e-011	-3,4989e-011	1,1612e-011	1,2376e-011	-3,2697e-011	-3,1933e-011	-3,1169e-011	-3,0558e-011	6,2033e-011	2,0062e-010	4,3103e-010	6,6144e-010	5,7037e-010	3,4149e-010	1,5829e-010	6,7228e-011	-6,9826e-011
-2,0168e-011	-6,5853e-011	-6,5548e-011	-6,5242e-011	-6,4936e-011	-6,4478e-011	-6,4172e-011	-1,7877e-011	-1,7571e-011	-6,3256e-011	-6,2797e-011	-6,2492e-011	-1,6196e-011	-1,5738e-011	-6,1422e-011	-6,1117e-011	-6,0658e-011	-6,0353e-011	-5,9894e-011	-5,9589e-011	-1,314e-011	-5,8825e-011	-5,8366e-011	-5,8061e-011	-1,1612e-011	-1,1307e-011	-5,6838e-011	-1,0222e-010	-1,479e-010	-1,4744e-010	-1,01e-010	-5,4699e-011	-5,4394e-011	-5,3935e-011	-7,4868e-012	-5,3019e-011	-5,256e-011	-5,2102e-011	-5,8061e-012	-5,3477e-012	-5,088e-011	-4,431e-012	1,7968e-010	4,5578e-010	6,3989e-010	5,4852e-010	3,6532e-010	2,7396e-010	1,366e-010	4,5074e-011
-3,2697e-011	-7,8535e-011	-7,8382e-011	-3,2086e-011	-7,7924e-011	-7,7618e-011	-7,7465e-011	-7,716e-011	-3,1017e-011	-3,0711e-011	1,5585e-011	-3,0253e-011	-7,5937e-011	-1,2162e-010	-7,5479e-011	-2,9183e-011	-7,5021e-011	-1,6654e-010	-1,2025e-010	-1,2009e-010	-7,3951e-011	1,8335e-011	6,4478e-011	1,8793e-011	1,9099e-011	1,9405e-011	1,971e-011	2,0016e-011	2,0168e-011	-2,5516e-011	-7,1201e-011	-1,1673e-010	-1,1643e-010	-7,0284e-011	-2,3988e-011	-2,3683e-011	-6,952e-011	-6,9215e-011	-2,2919e-011	-2,2613e-011	2,3683e-011	1,1582e-010	2,5394e-010	5,2973e-010	5,7602e-010	3,9267e-010	3,4699e-010	3,0131e-010	1,6379e-010	-1,9405e-011
-5,4547e-011	-1,453e-010	-1,4408e-010	-1,4286e-010	-1,4164e-010	-1,4042e-010	-1,3935e-010	-1,8396e-010	-1,369e-010	-1,3583e-010	-8,8619e-011	-4,1407e-011	-4,0337e-011	-3,9115e-011	-8,3883e-011	-8,2813e-011	-3,56e-011	-3,4531e-011	-3,3309e-011	-3,2239e-011	-7,716e-011	-2,9947e-011	1,696e-011	6,402e-011	6,5242e-011	6,6312e-011	2,1391e-011	-2,3377e-011	-6,8145e-011	-6,7076e-011	-6,6006e-011	-1,8946e-011	-1,7877e-011	-1,6807e-011	-1,5738e-011	-1,4668e-011	3,2239e-011	3,3309e-011	3,4378e-011	3,5448e-011	3,6517e-011	1,2926e-010	4,0597e-010	6,3668e-010	4,9993e-010	2,2552e-010	1,8045e-010	1,3553e-010	4,4768e-011	4,5685e-011
-1,5279e-013	-4,6907e-011	-4,7518e-011	-4,8282e-011	-1,4072e-010	-1,4149e-010	-1,421e-010	-1,4286e-010	-1,4347e-010	-1,4408e-010	-1,4469e-010	-9,9315e-011	-9,9926e-011	-1,0054e-010	-1,0115e-010	-1,0176e-010	-1,0222e-010	-1,4882e-010	-1,0329e-010	-1,039e-010	-1,2529e-011	3,285e-011	7,8229e-011	-1,4057e-011	-1,4515e-011	-1,4974e-011	-1,5432e-011	3,01e-011	2,9642e-011	-1,6807e-011	-1,7113e-011	-1,7571e-011	-1,8029e-011	-1,8335e-011	-1,8793e-011	-6,5089e-011	-6,5395e-011	-1,9863e-011	-6,6159e-011	-2,0474e-011	2,5211e-011	1,6257e-010	4,8389e-010	6,214e-010	4,3729e-010	2,0734e-010	6,9367e-011	-2,2766e-011	-6,9062e-011	-6,9215e-011
5,5769e-011	8,7091e-012	-3,8351e-011	6,4172e-012	5,1949e-012	4,1254e-012	3,0558e-012	-4,4004e-011	7,6396e-013	-1,5279e-013	-4,706e-011	-4,8129e-011	-4,9199e-011	-9,6106e-011	-5,1032e-011	-6,2645e-012	3,8809e-011	-8,098e-012	-9,0147e-012	-5,5769e-011	-5,6686e-011	-1,1612e-011	-5,8366e-011	-1,3293e-011	-1,421e-011	-6,0811e-011	-1,0757e-010	-6,2339e-011	-6,3103e-011	-1,8029e-011	-1,8793e-011	-6,5395e-011	-6,6159e-011	-6,677e-011	-6,7534e-011	-2,2308e-011	-2,2919e-011	2,246e-011	-6,9979e-011	-7,059e-011	2,0627e-011	2,9565e-010	6,1651e-010	5,6991e-010	2,9397e-010	6,3561e-011	-2,8725e-011	-7,5021e-011	-7,5632e-011	-7,609e-011
8,1591e-011	3,5295e-011	3,4989e-011	-1,1307e-011	3,4225e-011	7,991e-011	1,2544e-010	1,2514e-010	3,3003e-011	-1,0512e-010	-1,0543e-010	-1,0558e-010	-5,9894e-011	-6,02e-011	-6,0505e-011	-6,0658e-011	-6,0964e-011	-6,1117e-011	-6,1422e-011	-6,1575e-011	-6,1881e-011	-6,2033e-011	-6,2186e-011	-1,6654e-011	-1,6807e-011	-1,696e-011	-1,7113e-011	-1,7265e-011	-6,3256e-011	-1,7724e-011	-6,3561e-011	-1,097e-010	-1,0986e-010	-6,402e-011	-1,8335e-011	-1,8488e-011	-1,8488e-011	-1,8641e-011	2,7197e-011	7,3187e-011	1,6486e-010	3,9451e-010	6,24e-010	6,24e-010	3,4821e-010	1,1857e-010	-6,5089e-011	-1,1123e-010	-1,5707e-010	-1,5707e-010
1,7785e-010	8,5411e-011	3,9115e-011	8,4647e-011	1,7617e-010	2,217e-010	1,7556e-010	1,2911e-010	-9,0147e-012	-9,3203e-012	-9,6259e-012	-9,9315e-012	-5,6075e-011	-5,638e-011	-5,6686e-011	-5,6991e-011	-5,7144e-011	-1,0344e-010	-1,4958e-010	-1,039e-010	-1,0405e-010	-1,0436e-010	-5,8519e-011	-5,8672e-011	-1,0497e-010	-1,5111e-010	-1,5126e-010	-1,0543e-010	-1,0558e-010	-1,0573e-010	-1,0588e-010	-1,0588e-010	-1,0604e-010	-1,0619e-010	-1,0619e-010	-6,0353e-011	-1,0634e-010	-1,5249e-010	-1,5249e-010	-1,0665e-010	-1,4821e-011	2,6082e-010	5,8229e-010	5,3645e-010	2,6082e-010	3,1169e-011	-6,0658e-011	-1,5264e-010	-1,9848e-010	-1,9848e-010
1,0252e-010	5,6227e-011	-3,6059e-011	9,4731e-012	1,01e-010	1,0054e-010	1,0023e-010	9,9773e-011	9,9467e-011	7,334e-012	7,0284e-012	-3,9267e-011	-8,5411e-011	-8,5716e-011	5,8061e-012	-4,049e-011	-4,0795e-011	-4,1101e-011	4,5837e-012	4,2782e-012	4,1254e-012	-4,217e-011	-4,2476e-011	-8,8466e-011	-8,8772e-011	-8,8925e-011	-8,9078e-011	-4,3546e-011	-8,9536e-011	-8,9689e-011	-1,3598e-010	-9,0147e-011	-9,03e-011	-4,4615e-011	-1,366e-010	-1,3675e-010	-9,0911e-011	-4,5226e-011	-4,5379e-011	4,5837e-013	4,6296e-011	3,2163e-010	5,0543e-010	4,1345e-010	1,835e-010	4,5837e-011	-4,6296e-011	-1,8396e-010	-1,8411e-010	-1,3828e-010
6,0964e-011	1,6196e-011	-2,8572e-011	-2,735e-011	1,9557e-011	-2,5211e-011	-2,3988e-011	-2,2919e-011	-2,1849e-011	-6,677e-011	-6,5548e-011	-1,1047e-010	-6,3409e-011	-1,0833e-010	-1,0711e-010	-6,0047e-011	-5,8978e-011	-5,7908e-011	-1,0283e-010	-1,0176e-010	-5,4699e-011	-7,6396e-012	-5,256e-011	-9,7481e-011	-9,6412e-011	-3,3614e-012	-4,8282e-011	-9,3203e-011	-9,2133e-011	-4,5074e-011	-9,0147e-011	-8,9078e-011	-1,3385e-010	-1,3278e-010	-8,5869e-011	-3,8962e-011	-3,7892e-011	-8,2813e-011	-8,1896e-011	-3,4836e-011	2,4187e-010	5,6426e-010	7,0315e-010	4,7442e-010	1,9985e-010	6,3103e-011	-2,7808e-011	-7,2882e-011	-7,1812e-011	-7,0895e-011
4,7365e-011	1,2223e-012	1,0695e-012	7,6396e-013	6,1117e-013	4,5837e-013	4,5837e-013	3,0558e-013	-4,5837e-011	-9,1828e-011	-9,1981e-011	-9,1981e-011	-4,6296e-011	-4,5837e-013	-4,6449e-011	-4,6601e-011	-4,6601e-011	-4,6601e-011	-4,6754e-011	-4,6754e-011	-4,6754e-011	-9,2592e-011	-9,2592e-011	-9,2745e-011	-9,2745e-011	-9,2745e-011	-9,2745e-011	-9,2592e-011	-4,6754e-011	-4,6754e-011	-4,6754e-011	-4,6754e-011	-4,6601e-011	-9,2439e-011	-4,6601e-011	-4,5837e-013	-4,6449e-011	-4,6296e-011	-4,6296e-011	4,5837e-011	2,2965e-010	5,0528e-010	5,5127e-010	3,2178e-010	9,2286e-011	-4,5532e-011	-1,3721e-010	-1,3705e-010	-1,369e-010	-1,3675e-010
-1,4057e-011	-5,9894e-011	-5,9894e-011	-1,3751e-011	-5,9742e-011	-5,9589e-011	-5,9589e-011	-5,9436e-011	-1,3446e-011	-1,3293e-011	3,2697e-011	-1,314e-011	-1,314e-011	-5,8978e-011	-5,8825e-011	-5,8825e-011	-1,2682e-011	-1,0451e-010	-1,0436e-010	-1,042e-010	-1,2223e-011	-5,8214e-011	-5,8061e-011	-1,0375e-010	-5,7755e-011	-5,7755e-011	-5,7602e-011	-1,1459e-011	-1,1307e-011	8,0674e-011	-1,1154e-011	-1,0283e-010	-1,0268e-010	-1,0252e-010	-1,0237e-010	-5,638e-011	-5,6227e-011	-5,6075e-011	-9,9315e-012	1,2804e-010	4,4967e-010	6,7946e-010	5,418e-010	3,1231e-010	8,2813e-011	-8,8619e-012	-1,0054e-010	-1,4637e-010	-1,4622e-010	-1,9191e-010
9,2592e-011	-4,6143e-011	-1,3751e-012	4,3698e-011	4,2782e-011	8,7855e-011	1,3278e-010	8,6022e-011	3,9115e-011	-5,363e-011	-5,4394e-011	-9,4731e-012	-1,0237e-011	-1,1154e-011	-1,0375e-010	-5,8672e-011	-1,0543e-010	-6,02e-011	-1,5126e-011	-6,1728e-011	-1,0848e-010	-6,3256e-011	-1,1001e-010	-1,1077e-010	-6,5548e-011	-6,6312e-011	-1,1291e-010	-1,5951e-010	-1,6013e-010	-1,1505e-010	-6,9673e-011	-2,4447e-011	-7,1048e-011	-1,1765e-010	-1,1826e-010	-7,2882e-011	-7,3493e-011	-7,4104e-011	6,3103e-011	2,463e-010	5,2133e-010	5,6655e-010	3,3645e-010	1,5218e-010	1,3904e-011	-7,8535e-011	-7,8993e-011	-7,9604e-011	-1,2605e-010	-1,2651e-010
4,0795e-011	4,2018e-011	4,3393e-011	-1,2223e-012	-4,599e-011	-4,4615e-011	-4,324e-011	-4,2018e-011	-4,0643e-011	-8,5258e-011	-8,3883e-011	-8,266e-011	-8,1438e-011	-8,0063e-011	-7,884e-011	-7,7618e-011	-1,2239e-010	-1,2101e-010	-7,3798e-011	-7,2576e-011	-1,1734e-010	-7,0131e-011	-6,8909e-011	-1,1368e-010	-6,6464e-011	-6,5242e-011	-6,4172e-011	-1,0894e-010	-1,0772e-010	-1,9832e-010	-1,971e-010	-1,5004e-010	-1,0298e-010	-1,0191e-010	-5,4699e-011	-9,962e-011	-5,2408e-011	-5,5005e-012	8,7702e-011	4,1025e-010	6,4111e-010	5,5036e-010	2,7579e-010	1,3904e-010	4,8435e-011	3,5142e-012	4,5837e-012	5,6533e-012	-8,5105e-011	-8,4035e-011
7,9452e-012	-3,7281e-011	9,4731e-012	1,0237e-011	1,0848e-011	1,1612e-011	-7,9452e-011	-7,8688e-011	-7,7924e-011	-7,716e-011	-7,6396e-011	-7,5632e-011	-7,4868e-011	-1,2009e-010	-1,1948e-010	-1,1872e-010	-1,1796e-010	-7,1201e-011	-7,0437e-011	-1,1566e-010	-1,1475e-010	-1,1398e-010	-1,1322e-010	-6,6464e-011	-6,57e-011	-1,1093e-010	-1,1016e-010	-6,3409e-011	-6,2645e-011	-1,6043e-011	3,0711e-011	-1,4362e-011	-1,0543e-010	-1,0466e-010	-5,7908e-011	-5,7144e-011	-5,638e-011	-9,6259e-012	1,2896e-010	4,0536e-010	5,4394e-010	4,0688e-010	1,3216e-010	-4,8893e-012	-9,5953e-011	-9,5189e-011	-4,8282e-011	-9,3508e-011	-9,2745e-011	-1,3782e-010
2,5333e-010	2,0734e-010	1,615e-010	2,3683e-011	-2,2155e-011	-6,7992e-011	-6,7992e-011	-6,7839e-011	-6,7839e-011	-6,7687e-011	-6,7687e-011	-6,7534e-011	-2,1696e-011	2,4447e-011	-2,1544e-011	-2,1391e-011	-2,1391e-011	-6,7076e-011	-1,1291e-010	-1,1276e-010	-1,1276e-010	-1,1261e-010	-1,1245e-010	-2,0474e-011	-2,0474e-011	-2,0321e-011	-2,0168e-011	-6,5853e-011	-1,1169e-010	-1,1154e-010	-1,5722e-010	-1,5707e-010	-1,1108e-010	-1,1093e-010	-6,4784e-011	-6,4631e-011	-6,4478e-011	2,7655e-011	1,6563e-010	4,4142e-010	5,7923e-010	3,4974e-010	1,6624e-010	2,8725e-011	-6,295e-011	-1,0879e-010	-1,0848e-010	-1,5417e-010	-1,0818e-010	-1,0787e-010
2,7533e-010	1,8427e-010	9,3203e-011	4,8129e-011	-4,2934e-011	-4,2018e-011	-8,7091e-011	-1,3216e-010	-1,314e-010	-1,7663e-010	-1,2972e-010	-8,2966e-011	-1,2819e-010	-8,1285e-011	-1,2651e-010	-7,9757e-011	-7,8993e-011	-7,8229e-011	-1,2346e-010	-1,2269e-010	-1,2177e-010	-1,2101e-010	-1,2025e-010	-7,3493e-011	-7,2882e-011	-1,1811e-010	-7,1354e-011	-7,059e-011	-6,9826e-011	-2,3224e-011	-2,246e-011	-1,1368e-010	-1,1291e-010	-6,6159e-011	-6,5548e-011	-1,8946e-011	-6,402e-011	-6,3409e-011	7,5021e-011	3,9726e-010	6,2767e-010	4,9061e-010	2,6158e-010	1,2437e-010	-1,2682e-011	-1,039e-010	-1,0313e-010	-1,4851e-010	-1,479e-010	-9,3203e-012
2,0856e-010	1,1796e-010	2,735e-011	-1,7265e-011	-1,589e-011	-6,0353e-011	-5,8978e-011	-5,7755e-011	-5,638e-011	-1,0115e-010	-5,3783e-011	-6,7228e-012	-5,1185e-011	-4,9963e-011	-4,8741e-011	-9,3508e-011	-9,2133e-011	-4,4921e-011	-4,3698e-011	-8,8466e-011	-8,7244e-011	-1,3186e-010	-1,3079e-010	-1,2957e-010	-8,2507e-011	-8,1285e-011	-8,0216e-011	-3,3003e-011	-7,7924e-011	-7,6701e-011	-7,5632e-011	-1,2025e-010	-7,334e-011	-7,227e-011	-1,1689e-010	-1,1582e-010	-6,8909e-011	-2,1849e-011	7,1048e-011	3,4775e-010	5,3248e-010	4,4172e-010	2,1314e-010	7,6243e-011	3,1322e-011	-1,3446e-011	-5,8519e-011	-5,745e-011	-5,638e-011	-5,5463e-011
2,3178e-010	1,4057e-010	9,5495e-011	5,0268e-011	5,1032e-011	6,1117e-012	-3,9115e-011	-8,4341e-011	-3,7587e-011	9,1675e-012	-3,6059e-011	-3,5295e-011	-1,2636e-010	-1,2559e-010	-7,8993e-011	-7,8077e-011	-7,7313e-011	-3,0558e-011	-7,5785e-011	-7,5021e-011	-7,4257e-011	-2,7502e-011	-2,6739e-011	-2,5975e-011	-7,1201e-011	-7,0284e-011	-1,1536e-010	-1,1459e-010	-1,5982e-010	-1,1307e-010	-1,5829e-010	-6,57e-011	-6,4936e-011	-6,4172e-011	-6,3409e-011	-1,6654e-011	-1,5738e-011	-1,4974e-011	3,1781e-011	1,7021e-010	4,0077e-010	4,4737e-010	3,5631e-010	1,2743e-010	-9,6259e-012	-1,4668e-010	-1,4592e-010	-9,9162e-011	-5,256e-011	-9,7634e-011
1,9435e-010	1,4943e-010	5,8519e-011	1,3446e-011	1,4362e-011	1,5279e-011	-2,9794e-011	-7,4715e-011	-1,1979e-010	-1,1887e-010	-1,1796e-010	-7,1048e-011	-7,0131e-011	-6,9215e-011	-1,1429e-010	-6,7534e-011	-6,6617e-011	-6,57e-011	-6,4784e-011	-1,1001e-010	-1,5493e-010	-1,0818e-010	-6,1422e-011	-6,0505e-011	-1,3751e-011	-5,8825e-011	-1,039e-010	-1,4897e-010	-1,4806e-010	-1,4729e-010	-1,0054e-010	-5,3783e-011	-5,2866e-011	-9,8092e-011	-1,4317e-010	-9,6412e-011	-4,9657e-011	4,2934e-011	1,3553e-010	1,8243e-010	4,1284e-010	5,9726e-010	5,062e-010	3,2331e-010	1,4042e-010	3,3614e-012	-8,7702e-011	-1,3278e-010	-8,6174e-011	-8,5411e-011
1,3446e-010	4,3546e-011	-1,5279e-012	-7,6396e-013	-4,5837e-011	-4,5074e-011	-8,9994e-011	-8,9078e-011	-8,8314e-011	-8,7397e-011	-4,0795e-011	-1,3171e-010	-8,4952e-011	-8,4188e-011	-1,2926e-010	-1,7434e-010	-1,2773e-010	-1,2682e-010	-1,2605e-010	-1,2529e-010	-7,8535e-011	-3,1933e-011	-7,6854e-011	-1,2208e-010	-7,5326e-011	-7,4562e-011	-1,1979e-010	-1,1902e-010	-7,227e-011	2,0321e-011	-2,4905e-011	-2,4141e-011	2,246e-011	-2,2766e-011	-6,7839e-011	-6,7076e-011	-6,6312e-011	-6,57e-011	2,6891e-011	1,1948e-010	4,4172e-010	6,7213e-010	6,2675e-010	3,5188e-010	7,716e-011	-6,0047e-011	-5,9283e-011	-5,8672e-011	-1,0405e-010	-1,4912e-010
2,5363e-011	-6,5089e-011	-1,0986e-010	-1,5447e-010	-1,0726e-010	-1,0604e-010	-5,8825e-011	-1,0359e-010	-1,4821e-010	-1,0115e-010	-9,9926e-011	-5,2713e-011	4,0337e-011	-4,2782e-012	-4,9046e-011	-9,3814e-011	-9,2592e-011	-9,1522e-011	-4,431e-011	-8,9078e-011	-1,3385e-010	-1,3262e-010	-1,7739e-010	-1,3033e-010	-1,2911e-010	-1,2804e-010	-8,1132e-011	-7,991e-011	-1,2468e-010	-3,1781e-011	1,5432e-011	1,6501e-011	1,7571e-011	1,8641e-011	1,971e-011	2,078e-011	-2,4141e-011	-2,3072e-011	2,3988e-011	1,1689e-010	4,8542e-010	6,7014e-010	5,334e-010	2,5883e-010	7,609e-011	-1,4668e-011	-5,9742e-011	-1,2682e-011	-1,1612e-011	-1,0695e-011
1,5585e-011	-7,5479e-011	-1,2086e-010	-1,2009e-010	-1,6532e-010	-1,6456e-010	-1,1811e-010	-1,1734e-010	-1,1673e-010	-1,1612e-010	-1,1536e-010	2,3072e-011	2,0749e-010	2,5409e-010	1,1689e-010	-2,0321e-011	-1,1139e-010	-1,1077e-010	-1,1016e-010	-1,5539e-010	-1,0894e-010	-1,0818e-010	-6,1575e-011	-6,0964e-011	-6,0353e-011	-1,0573e-010	-5,913e-011	-5,8519e-011	-5,7908e-011	-1,0329e-010	-1,0268e-010	-1,0206e-010	-5,5463e-011	-9,1675e-012	-8,5563e-012	-5,3783e-011	-5,3171e-011	-5,256e-011	-6,2645e-012	1,7816e-010	5,0024e-010	6,3852e-010	5,0131e-010	2,7227e-010	1,3492e-010	4,3698e-011	-4,7518e-011	-9,305e-011	-1,3828e-010	-9,1981e-011
8,8619e-012	-8,2049e-011	-3,5295e-011	-3,4531e-011	-7,9757e-011	-7,884e-011	-1,2391e-010	-1,2315e-010	-1,6822e-010	-1,2147e-010	-1,2071e-010	1,7724e-011	1,5631e-010	1,5722e-010	1,5799e-010	1,1291e-010	6,7687e-011	-2,3377e-011	-2,2613e-011	-1,1352e-010	-1,1276e-010	-1,12e-010	-1,1123e-010	-1,1047e-010	-1,097e-010	-1,5493e-010	-1,5417e-010	-1,0741e-010	-6,0811e-011	-6,0047e-011	-1,3293e-011	-1,2529e-011	-1,1765e-011	-1,1001e-011	-1,0237e-011	-9,4731e-012	3,7128e-011	8,3883e-011	1,3064e-010	3,6089e-010	5,913e-010	5,9207e-010	4,0902e-010	1,8014e-010	-2,7502e-012	-1,3996e-010	-1,8518e-010	-9,2439e-011	-9,1675e-011	-1,3705e-010
8,3883e-011	3,7587e-011	-5,4394e-011	-1,4637e-010	-1,0054e-010	-5,4852e-011	-5,5158e-011	-1,0115e-010	-1,013e-010	-1,4744e-010	-1,0161e-010	-9,7787e-012	3,5906e-011	1,7357e-010	1,7342e-010	1,7327e-010	8,1438e-011	3,5295e-011	3,5295e-011	3,5142e-011	-5,6686e-011	-5,6838e-011	-1,0268e-010	-1,4882e-010	-1,4882e-010	-1,4882e-010	-1,0283e-010	-5,7144e-011	-5,7144e-011	-5,7144e-011	-5,7144e-011	-5,7144e-011	-5,7144e-011	-5,7144e-011	-5,7144e-011	-5,6991e-011	-1,1001e-011	3,4836e-011	1,7265e-010	4,9443e-010	7,2408e-010	5,4027e-010	2,6479e-010	8,1132e-011	-5,6533e-011	-5,6533e-011	-5,638e-011	-1,0222e-010	-1,0206e-010	-1,479e-010
-2,5058e-011	-2,4752e-011	-7,0437e-011	-2,4294e-011	-2,3988e-011	-6,952e-011	-6,9215e-011	-2,3072e-011	-2,2919e-011	-2,2613e-011	-2,2308e-011	-2,2002e-011	-2,1696e-011	-6,7228e-011	-6,6923e-011	-6,6617e-011	-6,6312e-011	-6,6006e-011	-1,1169e-010	-1,5738e-010	-1,5707e-010	-1,1077e-010	-1,1047e-010	-1,1016e-010	-1,0986e-010	-1,094e-010	-1,0909e-010	-6,2797e-011	-6,2492e-011	-6,2186e-011	-1,6043e-011	-6,1575e-011	-6,1117e-011	-1,4974e-011	-1,4668e-011	-1,4362e-011	3,1933e-011	1,2422e-010	4,0016e-010	6,7595e-010	6,3042e-010	4,4707e-010	1,7189e-010	8,0216e-011	-1,1307e-011	3,5142e-011	8,1285e-011	8,1591e-011	-9,7787e-012	-9,4731e-012
5,2866e-011	7,7924e-012	-3,7281e-011	-8,2355e-011	-1,2743e-010	-1,2666e-010	-1,7174e-010	-1,2498e-010	-1,2407e-010	-1,233e-010	-1,2254e-010	-7,5937e-011	1,6807e-011	-2,8266e-011	-2,7502e-011	-7,2729e-011	-7,1965e-011	-7,1048e-011	-7,0284e-011	-6,952e-011	-2,2766e-011	-1,1383e-010	-1,1307e-010	-1,123e-010	-1,1154e-010	-1,1077e-010	-1,1001e-010	-1,0925e-010	-6,2797e-011	-6,2033e-011	-6,1269e-011	-1,0634e-010	-5,9742e-011	-5,913e-011	-1,042e-010	-5,7602e-011	3,4836e-011	2,1941e-010	5,4149e-010	6,8008e-010	4,5119e-010	2,68e-010	8,5105e-011	3,9726e-011	4,049e-011	8,7091e-011	1,3369e-010	1,3446e-010	4,3087e-011	-2,1391e-012
4,2934e-011	-1,5279e-012	-9,2133e-011	-9,0911e-011	-8,9536e-011	-1,34e-010	-1,3262e-010	-8,5563e-011	-8,4188e-011	-8,2813e-011	-8,1591e-011	-1,2605e-010	-1,2468e-010	-3,1628e-011	-3,0253e-011	-2,903e-011	-7,3798e-011	-1,1826e-010	-1,6303e-010	-1,6165e-010	-6,8603e-011	-2,1391e-011	-6,6159e-011	-6,4784e-011	-1,094e-010	-1,0818e-010	-6,1117e-011	-5,9894e-011	-1,2682e-011	-1,1459e-011	-5,6227e-011	-5,5005e-011	-5,3783e-011	-6,57e-012	-5,3477e-012	4,1865e-011	8,8925e-011	2,738e-010	5,5051e-010	5,9772e-010	4,1529e-010	2,3255e-010	1,4194e-010	5,1949e-012	6,4172e-012	7,6396e-012	5,4699e-011	9,9315e-012	-8,0827e-011	-1,2575e-010
1,4225e-010	5,1185e-011	-3,9879e-011	-3,9115e-011	-8,4188e-011	-8,3424e-011	-3,6823e-011	-3,6059e-011	-3,5295e-011	1,1459e-011	-3,3767e-011	1,2987e-011	1,3751e-011	1,4515e-011	1,5279e-011	1,6043e-011	-2,9183e-011	-7,4257e-011	-2,7655e-011	-2,6891e-011	-7,1965e-011	-7,1048e-011	-7,0284e-011	-6,952e-011	-6,8909e-011	-1,1414e-010	-1,1337e-010	-1,5844e-010	-1,5768e-010	-1,1108e-010	-1,1032e-010	-6,3561e-011	-6,2797e-011	-1,0802e-010	-1,0726e-010	-1,4668e-011	3,2086e-011	3,0849e-010	5,389e-010	4,9367e-010	2,6464e-010	1,7357e-010	8,2507e-011	3,7281e-011	3,8045e-011	3,8809e-011	-5,2408e-011	-5,1644e-011	-5,088e-011	-5,0116e-011
2,1849e-011	-2,3224e-011	-6,8603e-011	-2,2002e-011	-2,1238e-011	-6,6617e-011	-6,6006e-011	-1,1108e-010	-1,1047e-010	-6,402e-011	-6,3409e-011	-1,0848e-010	-1,6043e-011	3,0406e-011	-1,4821e-011	3,1781e-011	-1,3446e-011	-1,5065e-010	-1,5004e-010	-1,0329e-010	-1,0268e-010	-1,0206e-010	-1,0145e-010	-1,0084e-010	-1,0023e-010	-9,962e-011	-1,4485e-010	-1,9023e-010	-1,8961e-010	-1,4301e-010	-1,8839e-010	-1,8778e-010	-1,4118e-010	-9,4578e-011	-4,8129e-011	-1,5279e-012	1,369e-010	4,13e-010	5,9742e-010	4,6021e-010	2,3117e-010	1,3996e-010	2,7502e-012	-4,2629e-011	-8,7855e-011	-8,7244e-011	-4,0948e-011	-4,0337e-011	-8,5563e-011	-8,4952e-011
-8,6022e-011	-1,7464e-010	-1,7128e-010	-2,1376e-010	-2,1039e-010	-1,612e-010	-1,5783e-010	-1,5447e-010	-1,5126e-010	-1,479e-010	-9,8703e-011	4,2323e-011	2,7518e-010	2,7839e-010	1,4362e-010	9,0147e-012	-3,3614e-011	-7,6549e-011	-1,6532e-010	-2,0826e-010	-2,5104e-010	-2,0214e-010	-1,9909e-010	-1,5019e-010	-1,013e-010	-9,8398e-011	-1,4133e-010	-1,3843e-010	-1,3553e-010	-1,3262e-010	-1,2972e-010	-8,1132e-011	-1,2407e-010	-7,5479e-011	-2,6739e-011	1,5967e-010	3,9222e-010	5,7862e-010	5,3538e-010	2,625e-010	1,2743e-010	3,8198e-011	4,0795e-011	4,3393e-011	0	-8,923e-011	-8,6633e-011	-8,4035e-011	-8,1591e-011	-1,2514e-010
-2,2262e-010	-2,654e-010	-1,7036e-010	-1,6731e-010	-2,1024e-010	-2,0719e-010	-2,0413e-010	-2,4691e-010	-2,4386e-010	-2,4095e-010	-1,9206e-010	1,7831e-010	6,405e-010	6,4356e-010	3,2499e-010	6,4172e-012	-1,7449e-010	-2,1742e-010	-2,6066e-010	-3,0375e-010	-3,01e-010	-2,5211e-010	-2,0337e-010	-2,4661e-010	-2,8985e-010	-2,871e-010	-2,8435e-010	-2,356e-010	-2,3285e-010	-2,3026e-010	-1,3568e-010	-4,1254e-011	9,9162e-011	2,8572e-010	4,2614e-010	5,2056e-010	4,7717e-010	3,8779e-010	2,5256e-010	7,1506e-011	-1,8029e-011	-1,0726e-010	-1,5065e-010	-1,942e-010	-1,4576e-010	-1,4332e-010	-1,4087e-010	-1,3843e-010	-1,8197e-010	-1,7968e-010
-2,3729e-010	-2,7991e-010	-2,7655e-010	-2,7334e-010	-2,6998e-010	-2,6677e-010	-3,0956e-010	-3,0635e-010	-3,0314e-010	-2,5409e-010	-1,1322e-010	2,1162e-010	4,4432e-010	4,4737e-010	1,7479e-010	-5,1796e-011	-1,8656e-010	-2,7533e-010	-2,7227e-010	-3,1536e-010	-3,1231e-010	-2,6341e-010	-2,6051e-010	-2,1162e-010	-2,0871e-010	-2,518e-010	-2,0291e-010	-1,5432e-010	-1,3598e-011	1,7281e-010	3,5937e-010	4,541e-010	4,5685e-010	5,5143e-010	6,46e-010	6,0276e-010	5,1369e-010	3,3247e-010	1,0543e-010	-2,9642e-011	-1,1887e-010	-1,6211e-010	-2,055e-010	-2,0291e-010	-2,4645e-010	-1,9787e-010	-1,9542e-010	-2,3881e-010	-1,9038e-010	-1,8793e-010
-1,4882e-010	-1,9221e-010	-2,3576e-010	-2,793e-010	-2,7686e-010	-2,7441e-010	-2,7212e-010	-2,6968e-010	-2,6723e-010	-2,6494e-010	-2,6265e-010	-7,6396e-011	-2,8266e-011	-7,1812e-011	-6,952e-011	-2,0505e-010	-2,4874e-010	-2,4645e-010	-2,4416e-010	-2,4187e-010	-1,9374e-010	-1,9145e-010	-1,4332e-010	-1,8702e-010	-1,8488e-010	-1,3675e-010	-4,2782e-011	5,1185e-011	1,9114e-010	5,1476e-010	6,5471e-010	5,6502e-010	5,2102e-010	4,3133e-010	3,4164e-010	2,9764e-010	2,078e-010	7,2118e-011	7,4104e-011	3,01e-011	-1,3751e-011	-5,7755e-011	-5,5769e-011	-9,962e-011	-9,7634e-011	-9,58e-011	-1,398e-010	-1,8396e-010	-1,8197e-010	-1,8014e-010
-8,2507e-012	-5,256e-011	-5,088e-011	-9,5036e-011	-1,3935e-010	-9,1675e-011	-1,8197e-010	-2,2628e-010	-2,246e-010	-2,2292e-010	-1,7556e-010	-1,7388e-010	-1,7235e-010	-7,884e-011	-7,716e-011	-7,5632e-011	-1,2009e-010	-1,6456e-010	-2,0887e-010	-2,0734e-010	-2,0581e-010	-1,586e-010	-1,1108e-010	-1,0955e-010	-1,0818e-010	-1,0665e-010	-1,3446e-011	2,1758e-010	5,8657e-010	7,7175e-010	7,2714e-010	5,4486e-010	3,6242e-010	2,2598e-010	1,3553e-010	9,1064e-011	9,2286e-011	1,6807e-012	3,0558e-012	-8,755e-011	-8,6174e-011	-8,4952e-011	-1,2957e-010	-1,7418e-010	-2,1895e-010	-1,7174e-010	-1,7052e-010	-1,2346e-010	-1,2223e-010	-1,2101e-010
5,0574e-011	6,4172e-012	-3,774e-011	-8,1744e-011	-1,259e-010	-1,2407e-010	-1,2223e-010	-7,4562e-011	-1,6471e-010	-1,1689e-010	-6,9215e-011	-1,1337e-010	-1,5768e-010	-1,1001e-010	-1,5417e-010	-1,5249e-010	-1,9664e-010	-1,9496e-010	-1,9328e-010	-1,4576e-010	-9,8092e-011	-9,6412e-011	-9,4731e-011	-9,305e-011	-4,5532e-011	1,9863e-012	1,4149e-010	3,7266e-010	6,4998e-010	6,0551e-010	4,2354e-010	2,4126e-010	1,0512e-010	6,0658e-011	-2,9642e-011	-2,8114e-011	-2,6586e-011	-2,5058e-011	-2,353e-011	-6,7992e-011	-1,1245e-010	-1,5676e-010	-1,5539e-010	-1,0802e-010	-1,065e-010	-5,913e-011	-5,7602e-011	3,56e-011	-8,8619e-012	-9,9315e-011
3,4225e-011	-9,7787e-012	-5,4088e-011	-5,2408e-011	-5,0727e-011	-9,5036e-011	-1,5279e-012	1,5279e-013	-4,4157e-011	-4,2629e-011	-8,6938e-011	-1,7724e-010	-1,7556e-010	-1,2804e-010	-8,0674e-011	-3,3156e-011	-3,1628e-011	-7,609e-011	-1,204e-010	-1,6486e-010	-1,6333e-010	-1,6196e-010	-1,6043e-010	-1,589e-010	-1,5753e-010	-1,8182e-011	2,1284e-010	5,3569e-010	6,2904e-010	5,3844e-010	3,1032e-010	2,1987e-010	1,2926e-010	3,8809e-011	-5,8061e-012	-4,431e-012	-4,9199e-011	-9,3661e-011	-1,3828e-010	-1,3705e-010	-1,3583e-010	-1,3446e-010	-1,7907e-010	-1,7785e-010	-1,7663e-010	-1,2957e-010	-8,2355e-011	1,0695e-011	-3,4073e-011	-7,8688e-011
9,3814e-011	-4,2934e-011	-4,2018e-011	-8,7091e-011	-1,78e-010	-1,311e-010	-8,4188e-011	-8,3271e-011	-8,2355e-011	-3,5448e-011	-3,4531e-011	1,2223e-011	-3,285e-011	-3,1933e-011	-1,2284e-010	-7,609e-011	-2,9336e-011	-2,8419e-011	-2,7502e-011	1,9252e-011	-2,5822e-011	-7,1048e-011	-7,0131e-011	-2,3377e-011	6,9367e-011	1,1612e-010	4,3836e-010	6,6892e-010	5,7786e-010	3,0299e-010	7,4104e-011	2,9183e-011	-6,2033e-011	-1,0711e-010	-6,0505e-011	-1,3751e-011	3,3003e-011	-1,2223e-011	3,4531e-011	-1,0268e-010	-1,0191e-010	-1,4714e-010	-1,0038e-010	-5,3783e-011	-5,3171e-011	-5,2408e-011	-5,1796e-011	-5,1032e-011	-5,0268e-011	-4,9657e-011
2,0932e-011	-6,9673e-011	-6,8451e-011	-1,1307e-010	-1,5768e-010	-1,1047e-010	-1,7418e-011	2,9794e-011	3,1017e-011	-1,3751e-011	-1,2529e-011	-1,1307e-011	-1,0237e-011	-9,0147e-012	-7,7924e-012	-5,2713e-011	-9,7328e-011	-1,421e-010	-9,5036e-011	-9,3967e-011	-9,2745e-011	-4,5837e-011	-9,0605e-011	-8,9383e-011	-4,2476e-011	9,6412e-011	4,1911e-010	6,0383e-010	4,6708e-010	1,9267e-010	1,0176e-010	5,6838e-011	5,7908e-011	1,2987e-011	1,4057e-011	-3,1017e-011	-2,9947e-011	-2,903e-011	-2,7961e-011	-2,7044e-011	-2,6127e-011	-2,5058e-011	-1,1597e-010	-1,1505e-010	-1,1414e-010	-6,7228e-011	-2,0321e-011	-6,5242e-011	-6,4325e-011	2,8266e-011
1,0558e-010	-2,9794e-011	-1,1902e-010	-1,1643e-010	-6,7992e-011	-6,5548e-011	-1,7265e-011	-6,0505e-011	-1,5004e-010	-1,4775e-010	-9,9315e-011	-5,088e-011	-4,8435e-011	-9,2133e-011	-4,3698e-011	-4,1407e-011	-3,9115e-011	-8,2813e-011	-1,2651e-010	-1,2422e-010	-1,2193e-010	-2,7655e-011	-7,1506e-011	-6,9215e-011	-6,7076e-011	1,6486e-010	3,5081e-010	4,4478e-010	3,091e-010	1,2758e-010	3,774e-011	3,9879e-011	-4,9963e-011	-4,7824e-011	-4,5837e-011	-4,3698e-011	4,2782e-012	6,2645e-012	8,2507e-012	-8,1744e-011	-7,9757e-011	-7,7771e-011	-7,5785e-011	-2,7808e-011	-7,1965e-011	-1,1582e-010	-6,8145e-011	-2,0321e-011	-1,8335e-011	1,6731e-010
6,295e-011	1,8488e-011	-2,5822e-011	-7,0131e-011	-6,8603e-011	-1,1307e-010	-1,1154e-010	-1,5585e-010	-1,0848e-010	-1,0695e-010	-1,9725e-010	-1,9588e-010	-2,4019e-010	-1,9282e-010	-9,962e-011	-5,2255e-011	-9,6717e-011	-9,5342e-011	-9,3967e-011	-9,2592e-011	-4,5226e-011	4,7977e-011	-4,2476e-011	4,8893e-012	5,2102e-011	2,3729e-010	4,6815e-010	4,6953e-010	2,8694e-010	1,5065e-010	5,9894e-011	1,5279e-011	-2,9489e-011	-7,4257e-011	-2,6891e-011	2,0168e-011	2,1391e-011	2,2613e-011	2,3835e-011	2,5058e-011	-1,9863e-011	-6,4631e-011	-1,094e-010	-6,2339e-011	-6,1269e-011	-6,0047e-011	-1,2987e-011	3,4073e-011	1,2697e-010	3,5769e-010
1,1872e-010	7,441e-011	-1,589e-011	-6,02e-011	-1,0436e-010	-1,0283e-010	-1,4714e-010	-1,916e-010	-1,9007e-010	-1,424e-010	-9,4884e-011	-1,3935e-010	-1,8381e-010	-1,8228e-010	-1,806e-010	-8,7091e-011	-8,5563e-011	-8,4188e-011	-3,6823e-011	-1,2712e-010	-1,2559e-010	-1,7006e-010	-1,6868e-010	-1,2116e-010	-2,7961e-011	1,5738e-010	4,8022e-010	4,3576e-010	1,6165e-010	7,1354e-011	2,6739e-011	2,8114e-011	-6,2339e-011	-1,5126e-011	-1,3751e-011	-1,0405e-010	-1,0283e-010	-5,5463e-011	-1,0008e-010	-9,8703e-011	-1,4332e-010	-1,8778e-010	-1,8656e-010	-9,3356e-011	-1,3797e-010	-1,3675e-010	-8,9383e-011	3,667e-012	2,3454e-010	5,1155e-010
3,3309e-011	-5,7297e-011	-1,0222e-010	-1,4683e-010	-1,4576e-010	-1,4469e-010	-9,7634e-011	-1,424e-010	-1,4133e-010	-1,861e-010	-1,3904e-010	-1,3797e-010	-1,369e-010	-8,9994e-011	-8,8772e-011	-1,3354e-010	-8,6633e-011	-8,5563e-011	-3,8503e-011	-3,7434e-011	-3,6364e-011	-3,5448e-011	-3,4378e-011	5,8519e-011	1,5157e-010	4,2797e-010	6,5868e-010	5,6793e-010	2,9321e-010	1,5661e-010	6,57e-011	-2,5211e-011	-2,4141e-011	-2,3224e-011	-6,8145e-011	-6,7228e-011	-6,6312e-011	-6,5242e-011	-1,8335e-011	2,8572e-011	-1,6501e-011	-1,5325e-010	-1,5233e-010	-1,0543e-010	-1,0451e-010	-5,7755e-011	-5,6838e-011	8,1896e-011	4,0444e-010	6,35e-010
3,5142e-012	-8,6327e-011	-8,4188e-011	-8,1896e-011	-7,9757e-011	-7,7771e-011	-7,5632e-011	-7,3493e-011	-1,1719e-010	-6,9367e-011	-2,1238e-011	2,6739e-011	-1,7265e-011	-1,5126e-011	-5,913e-011	-1,0298e-010	-1,4714e-010	-1,4515e-010	-9,7175e-011	-9,5189e-011	-1,3935e-010	-9,1369e-011	-4,3698e-011	5,0116e-011	1,8977e-010	4,6708e-010	6,5273e-010	5,6258e-010	2,8893e-010	1,5294e-010	6,2797e-011	1,8641e-011	2,0321e-011	-6,9673e-011	-6,7992e-011	-6,6312e-011	-6,4631e-011	-1,0894e-010	-1,0726e-010	-1,0558e-010	-1,039e-010	-1,4821e-010	-1,4653e-010	-1,4485e-010	-1,8931e-010	-1,4179e-010	-4,8435e-011	1,8289e-010	4,6006e-010	5,5341e-010
5,3935e-011	-3,6823e-011	-8,1591e-011	-8,0521e-011	-7,9452e-011	-3,2392e-011	-3,1322e-011	-7,6243e-011	-1,2116e-010	-1,2009e-010	-1,1902e-010	-7,2118e-011	-7,1201e-011	-1,1597e-010	-6,9062e-011	-6,8145e-011	-1,1291e-010	-1,12e-010	-6,5089e-011	-6,4172e-011	-6,3103e-011	-1,0802e-010	-6,1269e-011	-1,4362e-011	1,2453e-010	4,4692e-010	6,3164e-010	4,9474e-010	1,7418e-010	3,7281e-011	-7,7924e-012	-6,8756e-012	-6,1117e-012	-5,1949e-012	-5,0268e-011	-4,9352e-011	-9,4425e-011	-9,3508e-011	-1,3858e-010	-9,1828e-011	-1,369e-010	-1,3614e-010	-8,923e-011	-1,3446e-010	-1,3369e-010	-4,0948e-011	9,7634e-011	3,2804e-010	5,1262e-010	4,6739e-010
-9,4731e-012	-1,0008e-010	-5,2713e-011	-5,1338e-011	-4,9963e-011	-9,4578e-011	-9,3356e-011	-4,599e-011	-4,4615e-011	-4,324e-011	-4,2018e-011	-8,6633e-011	-3,942e-011	-3,8045e-011	-8,2813e-011	-8,1591e-011	-8,0216e-011	-3,3003e-011	-3,1781e-011	-3,0558e-011	-2,9336e-011	-2,7961e-011	1,9252e-011	6,6312e-011	1,1352e-010	3,4424e-010	5,2912e-010	4,3851e-010	2,1009e-010	7,3493e-011	-1,7265e-011	-1,6043e-011	-1,4974e-011	-5,9742e-011	-5,8672e-011	-5,745e-011	-1,4821e-010	-1,4699e-010	-1,4592e-010	-1,4485e-010	-1,8961e-010	-1,8854e-010	-1,8732e-010	-1,8625e-010	-9,3356e-011	-4,5837e-013	2,7625e-010	5,0696e-010	5,5372e-010	3,2514e-010
4,0795e-011	-4,9352e-011	-4,7671e-011	0	-4,431e-011	3,2086e-012	-4,1101e-011	-3,942e-011	-3,7892e-011	-3,6212e-011	-3,4684e-011	-7,9146e-011	-1,233e-010	-1,2177e-010	-1,6624e-010	-1,6471e-010	-1,1719e-010	-1,1566e-010	-1,1414e-010	-6,677e-011	-1,1108e-010	-6,3867e-011	-6,2339e-011	-1,4821e-011	1,2437e-010	3,5555e-010	5,4058e-010	4,0429e-010	1,7617e-010	8,5563e-011	-4,8893e-012	-3,5142e-012	4,3851e-011	-7,6396e-013	6,1117e-013	-8,9841e-011	-8,8619e-011	-4,1407e-011	-8,5869e-011	-1,3064e-010	-1,751e-010	-1,7388e-010	-1,2666e-010	-7,9452e-011	1,3598e-011	2,4447e-010	4,2965e-010	5,6854e-010	4,3209e-010	2,0367e-010
1,1689e-010	2,5516e-011	-2,0016e-011	-6,5548e-011	-1,1108e-010	-1,5646e-010	-1,1016e-010	-1,0986e-010	-1,094e-010	-6,295e-011	-1,0848e-010	-6,2186e-011	-6,1728e-011	-6,1269e-011	-1,4974e-011	-1,4668e-011	-1,421e-011	-1,0558e-010	-1,0512e-010	-1,5065e-010	-1,0436e-010	-5,7908e-011	-1,1612e-011	-5,7144e-011	-1,0848e-011	2,6525e-010	5,4134e-010	5,4165e-010	3,1246e-010	3,7281e-011	-5,4241e-011	-9,9773e-011	-5,3324e-011	3,8962e-011	1,311e-010	1,3155e-010	4,0184e-011	8,648e-011	4,0948e-011	4,1407e-011	-4,2782e-012	-3,8198e-012	-4,9199e-011	-4,8741e-011	4,3393e-011	3,6532e-010	5,4944e-010	4,5807e-010	1,369e-010	-6,1117e-013
6,9062e-011	-2,2002e-011	-2,1085e-011	-2,0168e-011	2,6739e-011	-1,8335e-011	-6,3409e-011	-6,2492e-011	-6,1575e-011	-1,068e-010	-1,0588e-010	-5,8978e-011	-1,2376e-011	-1,1459e-011	-1,0695e-011	-9,7787e-012	-9,0147e-012	-8,098e-012	-7,334e-012	-9,8398e-011	-1,4332e-010	-1,4255e-010	-9,5953e-011	-4,9199e-011	8,9383e-011	4,1162e-010	6,4203e-010	7,3462e-010	4,1391e-010	1,3904e-010	1,9863e-012	-8,9078e-011	-8,8314e-011	-4,1559e-011	5,0421e-012	5,6533e-012	6,4172e-012	-3,8656e-011	-8,4035e-011	-8,3271e-011	-8,2507e-011	-8,1896e-011	-8,1132e-011	-3,4531e-011	2,4172e-010	4,2614e-010	4,7274e-010	2,8969e-010	1,0665e-010	1,5279e-011
9,3508e-011	4,8588e-011	3,3614e-012	-4,1712e-011	-4,0948e-011	-4,0031e-011	-3,9267e-011	-8,4341e-011	-8,3424e-011	-3,6823e-011	-8,1896e-011	-3,5142e-011	-3,4378e-011	1,2376e-011	1,314e-011	1,4057e-011	-3,1169e-011	-7,6243e-011	-1,2147e-010	-1,2071e-010	-1,1994e-010	-1,1918e-010	-1,1841e-010	-7,1659e-011	2,0932e-011	2,9718e-010	6,6541e-010	7,58e-010	5,2912e-010	1,6226e-010	-2,078e-011	-6,5853e-011	-6,5242e-011	-1,8641e-011	-1,7877e-011	-6,3103e-011	-1,0833e-010	-6,1728e-011	-6,1117e-011	-6,0353e-011	-5,9742e-011	-5,8978e-011	-1,2529e-011	1,259e-010	4,0215e-010	5,8657e-010	4,0352e-010	1,7449e-010	-8,7091e-012	-1,4576e-010
-8,6327e-011	-1,7693e-010	-1,7556e-010	-1,7434e-010	-1,7296e-010	-7,991e-011	-7,8535e-011	-1,233e-010	-1,2193e-010	-7,4715e-011	-2,7502e-011	-7,227e-011	-2,4905e-011	-2,3683e-011	-2,246e-011	-2,1238e-011	-1,12e-010	-6,4784e-011	-6,3561e-011	-6,2339e-011	-1,5126e-011	-1,3904e-011	-5,8672e-011	-5,745e-011	-1,0237e-011	1,7464e-010	4,515e-010	5,444e-010	3,6196e-010	8,755e-011	-4,9199e-011	-9,3967e-011	-1,3873e-010	-1,3751e-010	-9,0605e-011	-4,3393e-011	-4,2323e-011	-8,7091e-011	-1,3186e-010	-1,3079e-010	-8,373e-011	-3,667e-011	1,0222e-010	3,3293e-010	5,1766e-010	5,6487e-010	3,3629e-010	1,5371e-010	6,2797e-011	6,3867e-011
3,0253e-011	3,1322e-011	-1,3446e-011	-5,8519e-011	-1,0344e-010	-1,0237e-010	-5,5463e-011	-5,4394e-011	-5,3477e-011	-1,4439e-010	-1,4332e-010	-1,424e-010	-9,5648e-011	-4,8588e-011	-9,3661e-011	-1,3858e-010	-9,1828e-011	-9,0911e-011	-4,4004e-011	-4,3087e-011	-8,8161e-011	-8,7397e-011	-8,648e-011	-3,9573e-011	7,334e-012	1,9175e-010	4,6831e-010	5,609e-010	3,7816e-010	1,4928e-010	1,2376e-011	-3,285e-011	-3,2086e-011	1,4821e-011	-3,0406e-011	-2,9642e-011	-7,4868e-011	-7,4104e-011	-7,334e-011	-2,6586e-011	6,6006e-011	1,1276e-010	2,0535e-010	4,3576e-010	6,6617e-010	5,7496e-010	2,5425e-010	2,5363e-011	-2,0016e-011	-1,9252e-011
1,1948e-010	2,903e-011	3,0558e-011	-1,4057e-011	-1,2682e-011	3,4684e-011	-5,5922e-011	-8,5563e-012	-7,1812e-012	-5,8061e-012	-4,431e-012	-4,9199e-011	-9,3661e-011	-4,6449e-011	-9,1064e-011	-8,9689e-011	-4,2629e-011	-8,7091e-011	-1,7785e-010	-1,3064e-010	-1,2926e-010	-1,2804e-010	-1,2682e-010	-1,2559e-010	-1,2437e-010	1,065e-010	4,2919e-010	5,6823e-010	3,858e-010	1,5722e-010	2,0627e-011	-6,9979e-011	-6,8909e-011	-1,1368e-010	-1,1261e-010	-1,1139e-010	-1,5631e-010	-2,0092e-010	-1,5401e-010	-6,0964e-011	3,1933e-011	1,7097e-010	3,0986e-010	4,486e-010	5,8748e-010	5,4272e-010	3,1414e-010	1,3125e-010	4,049e-011	4,1559e-011
2,4141e-011	-1,9863e-011	-1,8029e-011	-6,2186e-011	-6,0353e-011	-5,8519e-011	-1,0252e-010	-1,0069e-010	-1,4485e-010	-2,3484e-010	-2,3316e-010	-1,8549e-010	-1,8381e-010	-1,8197e-010	-1,8029e-010	-1,7861e-010	-1,3094e-010	-1,7525e-010	-1,7357e-010	-1,259e-010	-1,2422e-010	-1,6853e-010	-1,67e-010	-7,334e-011	2,0016e-011	2,5119e-010	5,2851e-010	5,3003e-010	3,4775e-010	1,6563e-010	2,9336e-011	3,0864e-011	-1,3751e-011	-1,0405e-010	-1,9435e-010	-1,4714e-010	-1,4561e-010	-9,8245e-011	-9,687e-011	-3,667e-012	1,8167e-010	3,667e-010	3,6808e-010	5,0712e-010	7,3814e-010	7,3951e-010	3,7342e-010	1,45e-010	8,5563e-012	-3,6059e-011
4,0031e-011	-5,5005e-012	4,0795e-011	8,7244e-011	4,1712e-011	-4,9657e-011	-4,9199e-011	-9,4731e-011	-9,4272e-011	-1,398e-010	-1,3935e-010	-1,8473e-010	-1,8427e-010	-1,3797e-010	-9,1522e-011	-4,5074e-011	1,2223e-012	-9,03e-011	-1,3583e-010	-8,9383e-011	-1,3492e-010	-1,8029e-010	-1,34e-010	-1,3354e-010	-8,7091e-011	9,7175e-011	4,1911e-010	5,5738e-010	3,7403e-010	1,4469e-010	-3,8503e-011	-1,3003e-010	-2,214e-010	-1,7495e-010	-1,2865e-010	-8,2202e-011	-1,2773e-010	-8,1285e-011	-3,4836e-011	5,7297e-011	1,0375e-010	1,9603e-010	2,8832e-010	4,2659e-010	6,1071e-010	6,1117e-010	3,3614e-010	1,5264e-010	1,5279e-011	-3,01e-011
6,9826e-011	-2,0932e-011	-6,5853e-011	-1,1077e-010	-1,097e-010	-6,2645e-011	-6,1575e-011	-6,0505e-011	-1,5126e-010	-1,0436e-010	-1,0329e-010	-1,4821e-010	-1,4714e-010	-1,0023e-010	-1,4515e-010	-9,8245e-011	-9,7175e-011	-5,0268e-011	-4,9199e-011	-4,8282e-011	-1,3904e-010	-9,2286e-011	-9,1217e-011	-9,03e-011	2,5975e-012	9,5495e-011	3,7205e-010	5,1063e-010	5,1155e-010	3,2881e-010	1,4622e-010	9,3203e-012	-8,1744e-011	-1,2666e-010	-3,392e-011	-7,8993e-011	-1,2391e-010	-7,7313e-011	-7,6396e-011	-1,2132e-010	-2,8572e-011	1,5615e-010	1,5692e-010	3,4149e-010	6,1804e-010	7,1063e-010	4,819e-010	2,5318e-010	1,1612e-010	2,5211e-011
-5,256e-011	-9,687e-011	-9,5036e-011	-9,3356e-011	-1,3751e-010	-1,8167e-010	-1,7999e-010	-1,3247e-010	-1,3079e-010	-1,2911e-010	-1,2758e-010	-1,259e-010	-1,2437e-010	-7,6701e-011	-2,9183e-011	-2,7502e-011	-2,5975e-011	-7,0437e-011	-6,8909e-011	-6,7381e-011	-1,9863e-011	-1,8335e-011	-6,295e-011	-1,0741e-010	-1,0588e-010	-1,2529e-011	2,1849e-010	4,955e-010	5,8886e-010	3,6059e-010	1,7816e-010	4,1712e-011	-4,8741e-011	-4,7365e-011	-4,599e-011	-9,0758e-011	-1,3522e-010	-1,34e-010	-1,3262e-010	-8,5563e-011	7,6396e-012	5,4699e-011	1,0206e-010	2,8694e-010	5,6365e-010	6,567e-010	3,8244e-010	1,5401e-010	-2,8725e-011	-7,3493e-011
1,0527e-010	1,4668e-011	-3,0253e-011	-7,5021e-011	-2,7961e-011	-2,6891e-011	2,0168e-011	-1,1643e-010	-1,1536e-010	-1,1429e-010	-6,7381e-011	-6,6312e-011	-1,9252e-011	-6,4172e-011	-6,3103e-011	-6,2186e-011	-6,1117e-011	-1,4057e-011	-1,2987e-011	-1,2071e-011	-5,6991e-011	-1,0084e-011	3,6976e-011	-8,098e-012	-7,1812e-012	3,9879e-011	1,7861e-010	4,5501e-010	6,3974e-010	5,0299e-010	2,2827e-010	9,1369e-011	4,5837e-013	-9,0605e-011	-8,9689e-011	-8,8772e-011	-8,7855e-011	-8,6938e-011	-8,6174e-011	-8,5258e-011	-8,4341e-011	-3,774e-011	1,01e-010	3,3141e-010	5,6181e-010	5,1689e-010	2,8801e-010	1,0497e-010	1,3904e-011	-3,1169e-011
4,324e-011	-1,6807e-012	-7,6396e-013	-9,1675e-011	-4,4768e-011	-8,9841e-011	-8,8925e-011	-1,34e-010	-1,3308e-010	-8,6174e-011	-1,3125e-010	-8,4341e-011	-3,7434e-011	-8,2507e-011	-8,1591e-011	-8,0827e-011	-7,991e-011	-1,2498e-010	-1,2407e-010	-7,7313e-011	-7,6396e-011	-2,9489e-011	-7,4562e-011	-2,7808e-011	-7,2882e-011	-2,6127e-011	1,1261e-010	3,8901e-010	6,1942e-010	5,2851e-010	3,4561e-010	2,0871e-010	1,1765e-010	-1,9252e-011	-6,4478e-011	-1,5554e-010	-1,0879e-010	-1,0802e-010	-1,0726e-010	-1,0634e-010	-1,0558e-010	-5,8825e-011	7,9757e-011	3,1032e-010	5,8672e-010	5,4149e-010	3,1261e-010	1,7556e-010	-7,334e-012	-6,57e-012
-3,0253e-011	-1,6685e-010	-1,6578e-010	-1,6471e-010	-1,1765e-010	-1,1658e-010	-6,952e-011	-6,8451e-011	-1,1337e-010	-6,6312e-011	-1,1123e-010	-1,1016e-010	-1,0909e-010	-1,5417e-010	-1,9893e-010	-1,5203e-010	-1,0512e-010	-1,0405e-010	-1,4912e-010	-1,9389e-010	-1,4714e-010	-1,4607e-010	-1,4515e-010	-5,2255e-011	-5,3477e-012	-4,431e-012	8,8466e-011	2,7304e-010	5,4959e-010	6,4234e-010	5,9726e-010	3,6853e-010	1,8579e-010	4,8893e-011	3,8198e-012	-4,1101e-011	-1,3232e-010	-1,314e-010	-1,7632e-010	-8,373e-011	-8,2813e-011	-3,6059e-011	1,0268e-010	2,871e-010	4,7167e-010	6,1025e-010	4,2736e-010	2,4447e-010	1,0757e-010	6,2339e-011
7,1812e-012	-3,7281e-011	-3,5906e-011	-3,4378e-011	-7,884e-011	-1,233e-010	-7,5937e-011	-7,4562e-011	-2,7044e-011	-1,175e-010	-7,0284e-011	-6,8756e-011	-2,1391e-011	-2,0016e-011	-6,4631e-011	-1,0909e-010	-1,0772e-010	-1,5233e-010	-1,5096e-010	-1,0359e-010	-1,0222e-010	-1,01e-010	-9,962e-011	-9,8245e-011	-9,7023e-011	-4,981e-011	-2,5975e-012	1,8243e-010	3,6746e-010	5,5249e-010	5,5372e-010	5,091e-010	3,7266e-010	2,3606e-010	9,9467e-011	8,8619e-012	-8,1744e-011	-8,0521e-011	-7,9299e-011	-7,8077e-011	-7,6854e-011	-7,5785e-011	-2,8725e-011	1,1032e-010	4,3301e-010	6,6388e-010	5,2728e-010	2,5272e-010	1,1612e-010	2,5363e-011
-4,3393e-011	-8,8008e-011	-8,6938e-011	-8,5716e-011	-8,4494e-011	-1,2941e-010	-1,2819e-010	-1,2712e-010	-7,991e-011	-3,3003e-011	-3,1933e-011	-3,0864e-011	1,6349e-011	6,3409e-011	6,4478e-011	1,9557e-011	-2,5363e-011	-7,0131e-011	-1,1505e-010	-1,6013e-010	-1,5906e-010	-1,5799e-010	-1,5692e-010	-1,1001e-010	-1,5493e-010	-1,0802e-010	-6,0964e-011	7,7771e-011	3,0849e-010	5,3905e-010	7,2362e-010	5,8687e-010	4,0413e-010	2,2124e-010	8,4494e-011	-6,57e-012	-5,1491e-011	-1,4255e-010	-9,5648e-011	-9,4731e-011	-1,398e-010	-9,305e-011	-3,0558e-013	9,2592e-011	3,6899e-010	5,5356e-010	4,625e-010	1,8778e-010	9,687e-011	5,1644e-011
4,5837e-011	-4,431e-011	-1,343e-010	-8,648e-011	-3,8809e-011	-8,2813e-011	-8,1132e-011	-7,9299e-011	-1,2346e-010	-1,6777e-010	-1,6608e-010	-1,1826e-010	2,1238e-011	2,2919e-011	2,4599e-011	-1,971e-011	-6,3867e-011	-6,2339e-011	-6,0658e-011	-5,8978e-011	-1,0344e-010	-1,0176e-010	-8,4035e-012	-6,8756e-012	-5,1185e-011	-3,8198e-012	-2,2919e-012	4,5226e-011	1,3858e-010	3,6976e-010	5,5509e-010	6,9429e-010	5,58e-010	3,2972e-010	1,4744e-010	5,6991e-011	-3,3461e-011	-7,8077e-011	-7,6701e-011	-7,5326e-011	-1,1994e-010	-1,644e-010	-1,1734e-010	-2,3988e-011	2,9886e-010	5,2973e-010	3,9329e-010	1,1902e-010	-1,7571e-011	-6,2339e-011
3,4836e-011	-1,0237e-011	-9,4731e-012	-5,4699e-011	-5,3935e-011	-9,9162e-011	-9,8398e-011	-1,4347e-010	-9,687e-011	-9,6106e-011	-1,4103e-010	-1,4026e-010	-4,7671e-011	-1,0695e-012	4,5532e-011	4,5837e-013	-4,4768e-011	-4,4004e-011	-1,3507e-010	-1,343e-010	-8,7702e-011	-4,0948e-011	-8,6174e-011	-8,5411e-011	-8,4647e-011	-8,3883e-011	-8,3271e-011	9,4731e-012	5,6075e-011	2,4065e-010	4,7106e-010	5,6365e-010	4,2644e-010	2,4355e-010	1,5249e-010	1,5432e-011	-7,5785e-011	-7,5173e-011	-7,441e-011	-7,3646e-011	-2,7044e-011	-2,628e-011	2,0474e-011	1,1307e-010	3,4332e-010	5,7373e-010	5,7434e-010	2,9947e-010	1,6257e-010	2,5363e-011
2,5363e-011	-1,1077e-010	-1,0925e-010	-1,0757e-010	-1,0588e-010	-1,0436e-010	-5,6686e-011	-5,5158e-011	-9,962e-011	-9,8092e-011	-5,0574e-011	-3,2086e-012	-1,6807e-012	-1,5279e-013	-4,4462e-011	-8,9078e-011	-8,755e-011	-8,6174e-011	-3,8656e-011	-3,7281e-011	-1,2773e-010	-1,7235e-010	-2,1696e-010	-2,1559e-010	-1,6822e-010	-1,6685e-010	-1,1948e-010	-1,1826e-010	-7,1048e-011	1,5982e-010	4,3683e-010	6,2171e-010	5,311e-010	3,4867e-010	2,5807e-010	1,2147e-010	3,0711e-011	-1,3904e-011	-1,0451e-010	-1,4943e-010	-1,0222e-010	-5,5311e-011	3,774e-011	1,7663e-010	4,5333e-010	6,3821e-010	5,9344e-010	3,6487e-010	1,8213e-010	9,1217e-011
-5,1644e-011	-5,0268e-011	-4,8893e-011	-4,7518e-011	-9,2133e-011	-1,366e-010	-1,3522e-010	-1,34e-010	-1,3262e-010	-8,5411e-011	-1,7602e-010	-1,2865e-010	-1,2728e-010	-8,0216e-011	-7,8993e-011	-1,2346e-010	-1,2223e-010	-1,67e-010	-1,6563e-010	-1,644e-010	-1,1719e-010	-1,1597e-010	-1,1475e-010	-1,5951e-010	-1,5829e-010	-1,5707e-010	-1,56e-010	-1,5478e-010	-6,1728e-011	-1,4668e-011	2,6219e-010	5,3874e-010	6,7778e-010	5,8703e-010	3,586e-010	2,2185e-010	3,9115e-011	-9,7328e-011	-9,6259e-011	-1,4118e-010	-9,412e-011	-1,2223e-012	9,1675e-011	4,1422e-010	6,9092e-010	7,3783e-010	6,0108e-010	3,2652e-010	9,7939e-011	7,0284e-012
-2,7197e-011	-1,1704e-010	-1,6089e-010	-1,1291e-010	-1,1093e-010	-1,5478e-010	-1,5279e-010	-1,968e-010	-1,4882e-010	-1,9282e-010	-1,4485e-010	-1,4286e-010	-9,5189e-011	-9,3203e-011	-9,1217e-011	-8,9383e-011	-8,755e-011	-8,5563e-011	-8,373e-011	-1,2773e-010	-1,7189e-010	-1,7006e-010	-1,2223e-010	-7,4562e-011	-1,1857e-010	-1,1689e-010	-1,1505e-010	-6,7381e-011	-1,971e-011	2,7961e-011	1,6746e-010	4,4478e-010	5,8428e-010	5,8596e-010	5,8764e-010	4,515e-010	2,6952e-010	1,7922e-010	8,9078e-011	-1,2223e-012	4,6449e-011	1,3996e-010	4,1712e-010	6,9413e-010	7,8764e-010	5,5952e-010	3,774e-010	1,9511e-010	1,0482e-010	1,4515e-011
-4,599e-011	-4,4615e-011	-4,3393e-011	-1,34e-010	-1,7846e-010	-1,7709e-010	-1,7586e-010	-1,7449e-010	-1,7311e-010	-1,2605e-010	-1,2468e-010	-1,2346e-010	-1,2223e-010	-1,2086e-010	-7,3646e-011	-7,2423e-011	-1,1704e-010	-1,6165e-010	-1,6043e-010	-1,5921e-010	-1,5799e-010	-1,5676e-010	-1,5554e-010	-1,0848e-010	-1,0726e-010	-6,0047e-011	-5,8978e-011	-5,7755e-011	-5,6533e-011	-5,5311e-011	8,3577e-011	1,7663e-010	3,6151e-010	5,0039e-010	5,4745e-010	4,5685e-010	3,6609e-010	2,7518e-010	1,8457e-010	1,3965e-010	2,327e-010	3,7159e-010	5,5631e-010	6,0337e-010	4,6678e-010	2,8404e-010	1,9313e-010	1,0237e-010	1,1612e-011	-3,3309e-011
-1,1307e-011	-1,0252e-010	-1,0176e-010	-1,01e-010	-1,0038e-010	-1,4546e-010	-9,8856e-011	-1,4393e-010	-1,4317e-010	-1,8839e-010	-1,8763e-010	-1,8686e-010	-1,861e-010	-1,8534e-010	-1,3858e-010	-1,3797e-010	-1,3721e-010	-9,0605e-011	-4,3851e-011	-8,9078e-011	-1,3415e-010	-8,755e-011	-1,3262e-010	-1,3186e-010	-8,5258e-011	-1,3033e-010	-1,2957e-010	-1,7479e-010	-1,2819e-010	-3,56e-011	1,1154e-011	1,1918e-011	1,0451e-010	2,8893e-010	4,735e-010	4,7427e-010	5,6686e-010	6,1361e-010	5,6838e-010	5,2316e-010	6,159e-010	7,5418e-010	6,6312e-010	4,8022e-010	2,5134e-010	1,1429e-010	2,3224e-011	2,3988e-011	-6,7228e-011	-2,0474e-011
7,0743e-011	-6,4936e-011	-6,295e-011	-1,0695e-010	-1,0497e-010	-1,0298e-010	-5,5005e-011	-5,3171e-011	-5,1185e-011	-1,4118e-010	-9,3356e-011	-4,5379e-011	-4,3546e-011	-8,7702e-011	-3,9726e-011	-8,3883e-011	-1,2804e-010	-1,2621e-010	-1,2437e-010	-7,6549e-011	-7,4715e-011	-7,2882e-011	-1,1719e-010	-6,9367e-011	-6,7534e-011	-1,1184e-010	-1,1016e-010	-6,2339e-011	-6,0658e-011	-1,5081e-010	-1,9496e-010	-1,4729e-010	-5,3783e-011	8,5716e-011	2,7105e-010	5,0238e-010	6,4172e-010	7,3523e-010	7,829e-010	7,3844e-010	6,9429e-010	6,0399e-010	4,2186e-010	2,3973e-010	1,0359e-010	1,3293e-011	-3,1169e-011	-1,2147e-010	-1,6593e-010	-1,644e-010
1,3446e-011	-3,2545e-011	-3,2545e-011	-3,2545e-011	-3,2545e-011	-7,8382e-011	-7,8382e-011	-7,8382e-011	-1,2437e-010	-7,8382e-011	-3,2545e-011	-3,2392e-011	-1,2422e-010	-7,8229e-011	-3,2392e-011	-3,2239e-011	-3,2239e-011	-3,2239e-011	-7,7924e-011	-7,7924e-011	-3,2086e-011	1,4057e-011	5,9894e-011	1,421e-011	-3,1781e-011	-3,1628e-011	-3,1475e-011	-3,1475e-011	1,4668e-011	-3,1322e-011	-3,1169e-011	-7,6854e-011	-3,0864e-011	1,5126e-011	6,1117e-011	2,4508e-010	3,8305e-010	4,7503e-010	4,7518e-010	4,2919e-010	3,8351e-010	3,3767e-010	2e-010	1,0833e-010	6,2492e-011	1,6807e-011	1,696e-011	-2,8878e-011	-7,441e-011	-7,4257e-011
7,9299e-011	-1,2223e-011	-5,7755e-011	-5,745e-011	-5,6991e-011	-5,6686e-011	-5,6227e-011	-5,5922e-011	-1,013e-010	-1,01e-010	-5,4699e-011	-8,4035e-012	-7,9452e-012	-7,6396e-012	-7,1812e-012	-5,2866e-011	-5,2408e-011	-5,2102e-011	-5,6533e-012	-5,3477e-012	4,1101e-011	-5,0574e-011	-9,5953e-011	-4,981e-011	-4,9352e-011	-3,0558e-012	-2,5975e-012	-4,8282e-011	-1,8335e-012	-1,5279e-012	-1,0695e-012	-7,6396e-013	4,5532e-011	0	3,0558e-013	4,6754e-011	1,3889e-010	1,8518e-010	1,8549e-010	1,8595e-010	1,4042e-010	9,4884e-011	9,5189e-011	4,981e-011	5,0116e-011	4,431e-012	-4,1101e-011	5,1949e-012	-4,0337e-011	-4,0031e-011
1,0695e-010	6,1422e-011	6,1728e-011	1,6043e-011	-2,9794e-011	-7,5326e-011	-7,5021e-011	-2,8878e-011	-2,8725e-011	-2,8419e-011	-2,8114e-011	-7,3798e-011	-7,3493e-011	-2,7502e-011	-2,7197e-011	-2,7044e-011	-2,6739e-011	-2,6433e-011	1,971e-011	2,0016e-011	-2,5822e-011	-2,5516e-011	2,0627e-011	2,078e-011	2,1085e-011	2,1238e-011	6,7534e-011	6,7687e-011	2,1849e-011	1,1398e-010	1,1414e-010	6,8451e-011	2,2766e-011	2,2919e-011	2,3072e-011	6,9215e-011	2,353e-011	2,3683e-011	1,1566e-010	1,6181e-010	1,6211e-010	1,1627e-010	7,059e-011	-2,1238e-011	-2,1085e-011	-2,0932e-011	-6,6617e-011	-6,6464e-011	2,5516e-011	2,5669e-011
8,9841e-011	-1,0695e-012	-1,5279e-013	9,1675e-013	1,8335e-012	9,4578e-011	4,9657e-011	5,0727e-011	-4,0337e-011	-3,942e-011	7,4868e-012	8,4035e-012	9,1675e-012	1,0084e-011	1,1001e-011	-3,4073e-011	-3,3309e-011	-3,2392e-011	-3,1628e-011	1,5279e-011	-2,9947e-011	-7,4868e-011	-7,4104e-011	-7,334e-011	-2,6586e-011	2,0168e-011	2,0932e-011	2,1696e-011	6,8451e-011	6,9215e-011	6,9979e-011	2,4752e-011	2,5516e-011	7,2118e-011	7,2882e-011	7,3646e-011	2,8266e-011	7,5021e-011	1,6746e-010	1,6822e-010	1,2284e-010	7,7771e-011	7,8382e-011	3,3003e-011	3,3767e-011	-5,745e-011	3,4989e-011	3,56e-011	3,6212e-011	3,6823e-011
2,5363e-011	2,5822e-011	-1,9557e-011	-1,8946e-011	-6,4325e-011	-6,3714e-011	-1,7113e-011	-1,6654e-011	-1,6043e-011	-1,5432e-011	-1,4974e-011	-1,4362e-011	3,2239e-011	3,2697e-011	3,3309e-011	-1,2223e-011	-1,1612e-011	-5,7144e-011	-5,6686e-011	-1,0084e-011	-5,5616e-011	-9,0147e-012	-5,4547e-011	-9,9926e-011	-9,9467e-011	-5,3019e-011	-5,256e-011	-6,1117e-012	4,0337e-011	4,0795e-011	1,3308e-010	1,3354e-010	8,8008e-011	4,2629e-011	-2,903e-012	-2,4447e-012	-1,9863e-012	9,03e-011	1,8274e-010	2,7487e-010	2,7533e-010	1,3797e-010	4,6601e-011	9,1675e-013	4,7365e-011	9,3661e-011	9,3967e-011	9,4425e-011	2,903e-012	3,3614e-012
1,2223e-010	1,2193e-010	7,5632e-011	-1,6501e-011	-1,6654e-011	-1,696e-011	-1,7265e-011	-1,7418e-011	-1,7724e-011	2,7808e-011	-1,8182e-011	-1,8488e-011	-1,8641e-011	-6,4936e-011	-6,5089e-011	-1,9405e-011	-1,9557e-011	2,6127e-011	-2,0016e-011	-2,0168e-011	-2,0321e-011	-6,6617e-011	-6,677e-011	-1,1291e-010	-6,7076e-011	-1,1322e-010	-1,1337e-010	-2,1696e-011	-2,1849e-011	2,3835e-011	1,1566e-010	6,952e-011	2,3377e-011	2,3224e-011	-2,2766e-011	-2,2766e-011	-6,8909e-011	-6,9062e-011	-6,9215e-011	2,246e-011	6,8298e-011	1,1429e-010	1,1414e-010	2,2002e-011	2,2002e-011	2,1849e-011	6,7687e-011	6,7687e-011	6,7534e-011	2,1544e-011
2,0398e-010	1,5844e-010	1,1291e-010	6,7381e-011	6,7839e-011	1,1398e-010	6,8603e-011	-2,3072e-011	-2,2613e-011	-6,7992e-011	-1,1368e-010	-2,1544e-011	2,4905e-011	-2,078e-011	-2,0321e-011	-2,0016e-011	-6,5395e-011	-1,9252e-011	-1,8946e-011	-1,8488e-011	2,7808e-011	-1,7724e-011	-1,0925e-010	-1,5478e-010	-1,0848e-010	-1,0818e-010	-6,1881e-011	-6,1575e-011	-6,1117e-011	-6,0811e-011	-1,4668e-011	-1,4362e-011	7,8077e-011	3,2392e-011	3,2697e-011	-5,8825e-011	-5,8519e-011	-5,8214e-011	-1,039e-010	-5,745e-011	-5,7144e-011	-5,6838e-011	-1,0695e-011	3,56e-011	3,5906e-011	3,6212e-011	3,6517e-011	3,6823e-011	-8,8619e-012	-8,5563e-012
5,9894e-011	6,0964e-011	6,2033e-011	1,7113e-011	-2,7808e-011	-7,2576e-011	-1,175e-010	-1,6242e-010	-1,1551e-010	-2,2613e-011	-2,1544e-011	-2,0627e-011	-1,1139e-010	-1,5646e-010	-1,5539e-010	-1,5447e-010	-1,0741e-010	-1,065e-010	-1,3751e-011	-5,8519e-011	-1,1765e-011	-5,6686e-011	-5,5769e-011	-1,0084e-010	-5,3935e-011	-5,3019e-011	-5,2102e-011	4,0643e-011	-4,431e-012	-3,5142e-012	-2,5975e-012	-1,8335e-012	4,5074e-011	4,599e-011	9,2745e-011	4,7671e-011	4,8435e-011	4,9352e-011	4,1254e-012	5,0421e-012	5,8061e-012	6,7228e-012	7,4868e-012	1,0023e-010	5,5005e-011	5,5922e-011	5,6686e-011	5,745e-011	5,8214e-011	1,0497e-010
2,4905e-011	-2,0016e-011	2,7044e-011	-1,7877e-011	-1,6807e-011	-1,5738e-011	-1,4668e-011	-5,9589e-011	-5,8519e-011	-5,7602e-011	-1,0237e-010	-1,013e-010	-5,4547e-011	-5,3477e-011	-6,4172e-012	-9,7328e-011	-1,4225e-010	-4,9504e-011	-2,5975e-012	4,4462e-011	4,5379e-011	3,0558e-013	1,3751e-012	-4,3698e-011	-8,8619e-011	-8,7702e-011	-4,0948e-011	5,9589e-012	-3,9115e-011	7,7924e-012	8,7091e-012	9,6259e-012	5,638e-011	1,0313e-010	1,5004e-010	5,913e-011	5,9894e-011	6,0811e-011	6,1575e-011	6,2492e-011	1,7265e-011	-2,7808e-011	1,8946e-011	6,5853e-011	6,6617e-011	2,1391e-011	2,2155e-011	-2,2919e-011	-6,7992e-011	-6,7228e-011
1,1704e-010	7,1965e-011	7,3034e-011	7,3951e-011	7,4868e-011	2,9947e-011	3,0864e-011	-1,421e-011	-1,3293e-011	-5,8366e-011	-5,745e-011	-5,6533e-011	-1,0145e-010	-1,0054e-010	-9,962e-011	-5,2866e-011	-5,1949e-011	-5,1032e-011	-9,5953e-011	-4,9199e-011	-4,8282e-011	-4,7518e-011	-6,1117e-013	3,0558e-013	-4,4768e-011	-4,4004e-011	2,903e-012	4,981e-011	4,5837e-012	5,5005e-012	6,4172e-012	7,1812e-012	9,9926e-011	1,9252e-010	2,3942e-010	1,942e-010	1,4928e-010	5,8214e-011	5,913e-011	5,9894e-011	-3,1169e-011	-3,0406e-011	-7,5479e-011	-7,4562e-011	-7,3798e-011	-1,6501e-010	-1,1826e-010	-7,1354e-011	-7,059e-011	-2,3988e-011
1,0268e-010	5,745e-011	1,2376e-011	1,314e-011	5,9742e-011	6,0353e-011	6,1117e-011	6,1881e-011	6,2492e-011	1,7418e-011	1,8182e-011	1,8793e-011	1,9557e-011	2,0168e-011	-7,1048e-011	-7,0437e-011	-6,9826e-011	-6,9062e-011	-2,246e-011	-6,7839e-011	-6,7076e-011	-1,123e-010	-1,1169e-010	-6,5242e-011	-1,8641e-011	-1,7877e-011	-1,7265e-011	-6,2645e-011	-1,6043e-011	-1,5432e-011	3,1169e-011	-1,4362e-011	-1,3751e-011	3,285e-011	7,9299e-011	1,259e-010	8,0368e-011	8,098e-011	8,1591e-011	8,2202e-011	-9,1675e-012	-8,5563e-012	-8,098e-012	-7,4868e-012	-7,0284e-012	-6,4172e-012	-5,9589e-012	-5,3477e-012	-5,088e-011	-9,6259e-011
1,0115e-010	5,5463e-011	9,9315e-012	1,0237e-011	1,0543e-011	1,0848e-011	1,1154e-011	1,1459e-011	5,7602e-011	1,039e-010	1,042e-010	5,8519e-011	1,2987e-011	5,913e-011	5,9436e-011	5,9742e-011	1,421e-011	-7,7313e-011	-3,1169e-011	-3,0864e-011	-3,0558e-011	-7,609e-011	-2,9947e-011	1,6349e-011	-2,9336e-011	-2,903e-011	-2,8725e-011	-2,8419e-011	-2,8114e-011	-2,7808e-011	-7,3187e-011	-7,2882e-011	-7,2576e-011	-2,6433e-011	6,57e-011	1,12e-010	6,6312e-011	2,078e-011	6,7076e-011	2,1544e-011	-2,4141e-011	-2,3835e-011	2,246e-011	-2,3224e-011	6,8909e-011	6,9367e-011	6,9673e-011	2,4141e-011	-2,1544e-011	-6,7076e-011
1,6501e-010	7,3187e-011	2,735e-011	-1,8335e-011	2,7502e-011	2,7655e-011	2,7808e-011	-1,7877e-011	-1,7724e-011	-6,3714e-011	-6,3561e-011	-1,7418e-011	-1,7265e-011	-1,7113e-011	-6,295e-011	-6,2797e-011	-6,2645e-011	-6,2645e-011	-6,2492e-011	-6,2339e-011	-1,0802e-010	-1,5386e-010	-1,5371e-010	-1,0757e-010	-6,1575e-011	-6,1422e-011	-6,1269e-011	-1,4974e-011	-1,4821e-011	-1,4668e-011	-1,4515e-011	-1,4362e-011	3,1628e-011	-1,4057e-011	-1,3904e-011	3,2086e-011	1,2437e-010	1,2453e-010	1,2468e-010	3,285e-011	3,3003e-011	3,3309e-011	3,3461e-011	3,3614e-011	3,3767e-011	3,4073e-011	3,4225e-011	3,4378e-011	-1,1154e-011	-1,1001e-011
1,3705e-010	9,2133e-011	9,2897e-011	4,7671e-011	2,4447e-012	3,2086e-012	3,8198e-012	4,5837e-012	-4,049e-011	6,1117e-012	-3,8962e-011	5,363e-011	5,4394e-011	9,0147e-012	9,7787e-012	1,0543e-011	-3,4531e-011	-7,991e-011	-7,9146e-011	-7,8382e-011	-7,7771e-011	-3,1017e-011	-3,0406e-011	-2,9642e-011	1,6807e-011	1,7571e-011	1,8182e-011	1,8946e-011	1,9557e-011	2,0321e-011	2,0932e-011	-2,4141e-011	-2,353e-011	-2,2919e-011	-2,2155e-011	2,4294e-011	2,4905e-011	-2,0321e-011	-1,9557e-011	2,6891e-011	-1,8335e-011	-1,7724e-011	-1,0894e-010	-1,0833e-010	-6,1881e-011	-1,5279e-011	3,1169e-011	3,1781e-011	-1,3446e-011	-1,2834e-011
8,1285e-011	8,1744e-011	3,6212e-011	3,667e-011	-8,8619e-012	-8,4035e-012	3,8045e-011	-7,4868e-012	-7,0284e-012	-6,57e-012	-6,1117e-012	-5,6533e-012	-5,1949e-012	-4,7365e-012	-4,2782e-012	-3,8198e-012	-3,3614e-012	-2,903e-012	-2,5975e-012	-4,7977e-011	-4,7518e-011	-4,706e-011	-4,6754e-011	-4,5837e-013	-4,5837e-011	3,0558e-013	-4,5074e-011	1,2223e-012	-4,431e-011	1,9863e-012	2,4447e-012	4,8741e-011	3,2086e-012	3,5142e-012	9,5953e-011	9,6259e-011	5,0727e-011	5,1032e-011	5,3477e-012	9,7787e-011	9,8092e-011	9,8398e-011	9,8856e-011	9,9162e-011	9,9467e-011	5,3935e-011	8,2507e-012	-3,7281e-011	-3,6976e-011	9,3203e-012
1,0329e-010	1,0344e-010	1,0375e-010	5,8214e-011	5,8519e-011	1,2682e-011	5,8978e-011	5,9283e-011	5,9589e-011	5,9742e-011	1,4057e-011	1,4362e-011	1,4515e-011	1,4821e-011	1,5126e-011	-3,0711e-011	-3,0406e-011	1,589e-011	1,6196e-011	1,6349e-011	1,6654e-011	1,696e-011	-2,8878e-011	-7,441e-011	-7,4104e-011	-2,8114e-011	-2,7808e-011	-2,7502e-011	-2,735e-011	-2,7044e-011	1,9099e-011	1,9405e-011	1,971e-011	1,9863e-011	6,6159e-011	2,0474e-011	-2,5363e-011	-2,5058e-011	-2,4905e-011	2,1391e-011	2,1696e-011	-2,4141e-011	6,8145e-011	1,6013e-010	1,1444e-010	1,1459e-010	6,9062e-011	-2,2613e-011	2,353e-011	-2,2155e-011
-1,1001e-011	-5,5158e-011	-5,3324e-011	-5,1491e-011	-4,9657e-011	-4,7824e-011	0	4,7824e-011	4,9504e-011	5,3477e-012	7,1812e-012	8,8619e-012	-3,5448e-011	-3,3614e-011	1,4057e-011	6,1728e-011	6,3409e-011	6,5089e-011	6,677e-011	-2,353e-011	2,4141e-011	-2,0321e-011	2,735e-011	2,8878e-011	3,0558e-011	-5,9742e-011	-5,8214e-011	-5,6533e-011	-9,1675e-012	-7,6396e-012	-6,1117e-012	-4,5837e-012	-3,0558e-012	-1,6807e-012	9,1828e-011	1,3919e-010	1,4057e-010	9,6259e-011	5,6533e-012	7,0284e-012	-3,7281e-011	-3,5906e-011	-3,4531e-011	5,8672e-011	1,4057e-011	1,5432e-011	1,6654e-011	1,8029e-011	1,9405e-011	6,6617e-011
5,4394e-011	5,5463e-011	-3,5295e-011	-8,0368e-011	-7,9299e-011	-3,2392e-011	1,4668e-011	1,5585e-011	1,6654e-011	-2,8419e-011	-2,735e-011	-2,6433e-011	2,0474e-011	2,1544e-011	2,246e-011	2,3377e-011	2,4294e-011	2,5211e-011	2,628e-011	2,7197e-011	-1,7877e-011	-1,0879e-010	-1,0787e-010	-6,1117e-011	-6,02e-011	-5,9283e-011	-1,2376e-011	-1,1459e-011	-5,6533e-011	-5,5769e-011	3,7128e-011	-7,9452e-012	-7,0284e-012	-6,2645e-012	-5,3477e-012	4,1559e-011	4,2323e-011	-2,7502e-012	-1,8335e-012	-1,0695e-012	-9,1981e-011	-9,1217e-011	1,5279e-012	2,2919e-012	4,9199e-011	9,58e-011	9,6564e-011	5,6533e-012	-3,9573e-011	-3,8809e-011
8,8008e-011	-3,0558e-012	-4,8129e-011	-4,7365e-011	-4,6601e-011	-9,1828e-011	-9,1064e-011	-4,431e-011	2,4447e-012	-4,2782e-011	3,9726e-012	4,7365e-012	-4,049e-011	6,2645e-012	7,0284e-012	7,6396e-012	8,4035e-012	9,1675e-012	9,9315e-012	5,638e-011	5,7144e-011	-3,392e-011	-3,3309e-011	1,3446e-011	-3,1781e-011	1,4821e-011	-3,0406e-011	-7,5785e-011	-2,903e-011	6,3409e-011	1,8182e-011	-1,6486e-010	-1,1826e-010	2,0321e-011	2,0932e-011	1,5921e-010	1,1398e-010	-2,3072e-011	-1,1429e-010	-2,1849e-011	7,059e-011	1,1719e-010	2,5975e-011	-1,1123e-010	-2,0245e-010	7,3646e-011	1,6608e-010	2,903e-011	-1,0818e-010	-1,0757e-010
-3,9115e-011	-8,3424e-011	-1,2789e-010	-1,2636e-010	-1,2483e-010	-1,233e-010	-7,5785e-011	-7,4257e-011	-1,1887e-010	-7,1354e-011	-6,9826e-011	-2,246e-011	-2,0932e-011	-6,5548e-011	-1,1016e-010	-1,0879e-010	-6,1269e-011	-5,9894e-011	-5,8519e-011	-1,1154e-011	-9,9315e-012	-8,5563e-012	-7,1812e-012	-5,1796e-011	-4,5837e-012	-3,2086e-012	-1,9863e-012	-9,2745e-011	-4,5379e-011	1,8335e-012	3,0558e-012	-4,1712e-011	5,5005e-012	-3,9267e-011	5,3783e-011	1,01e-010	1,0222e-010	1,0329e-010	1,5035e-010	1,0558e-010	6,0811e-011	6,1881e-011	6,3103e-011	1,1016e-010	1,1123e-010	1,123e-010	6,7381e-011	6,8451e-011	6,952e-011	7,059e-011
4,7213e-011	2,1391e-012	-4,3087e-011	-4,2476e-011	-8,755e-011	-1,3293e-010	-8,6174e-011	-8,5563e-011	7,0284e-012	7,6396e-012	-3,774e-011	-3,6976e-011	-3,6364e-011	-3,5753e-011	-8,098e-011	-8,0368e-011	-3,3767e-011	-7,8993e-011	-3,2545e-011	-3,1933e-011	-3,1322e-011	1,5279e-011	1,5738e-011	6,2186e-011	1,696e-011	1,7571e-011	-2,7808e-011	-7,3187e-011	-2,6739e-011	1,9863e-011	-2,5669e-011	-7,0895e-011	-7,0437e-011	-2,3988e-011	2,246e-011	-2,2919e-011	-6,8298e-011	-6,7839e-011	-2,1391e-011	-2,0932e-011	2,5516e-011	-2,0016e-011	-6,5242e-011	-1,8946e-011	-1,8488e-011	2,7961e-011	2,8419e-011	7,4715e-011	1,2116e-010	2,9794e-011
8,4952e-011	-5,256e-011	-1,4393e-010	-9,7787e-011	-9,7481e-011	-5,1185e-011	4,0948e-011	-5,0421e-011	-5,0116e-011	-4,981e-011	4,2323e-011	8,8619e-011	4,2934e-011	4,3393e-011	-2,2919e-012	-1,9863e-012	-1,6807e-012	-1,3751e-012	-1,0695e-012	-7,6396e-013	-9,2133e-011	-9,1828e-011	-4,5532e-011	-4,5226e-011	9,1675e-013	1,2223e-012	-4,431e-011	-4,4004e-011	2,1391e-012	-4,3393e-011	2,7502e-012	3,0558e-012	3,3614e-012	-4,217e-011	-4,1865e-011	-4,1559e-011	4,5837e-012	-4,0948e-011	5,1949e-012	5,5005e-012	5,8061e-012	9,8092e-011	5,2408e-011	5,2713e-011	9,9009e-011	5,3324e-011	5,363e-011	7,9452e-012	8,098e-012	8,4035e-012
3,8198e-012	4,2782e-012	4,7365e-012	-4,0643e-011	-4,0184e-011	6,2645e-012	6,7228e-012	-3,8809e-011	-3,8198e-011	-3,774e-011	-8,3119e-011	-3,6823e-011	9,6259e-012	1,0084e-011	-3,5448e-011	-3,4989e-011	-8,0368e-011	-3,4073e-011	-3,3461e-011	-3,3003e-011	-3,2545e-011	-3,2086e-011	1,4362e-011	-3,1169e-011	6,1269e-011	6,1575e-011	1,6043e-011	1,6501e-011	-2,903e-011	-2,8572e-011	6,3867e-011	1,8335e-011	-2,7197e-011	-2,6739e-011	-2,628e-011	-2,5975e-011	-2,5516e-011	-2,5058e-011	2,1391e-011	2,1849e-011	6,8145e-011	6,8603e-011	6,9062e-011	6,952e-011	2,3835e-011	2,4294e-011	-2,1238e-011	-2,078e-011	-6,6312e-011	-2,0016e-011
4,0031e-011	-4,7365e-012	-4,9504e-011	-4,8435e-011	-1,3751e-012	-3,0558e-013	7,6396e-013	-4,4157e-011	-4,3087e-011	3,9726e-012	5,0421e-012	6,1117e-012	7,1812e-012	8,2507e-012	-3,6823e-011	-8,1744e-011	-8,0674e-011	-3,3614e-011	-3,2697e-011	-7,7618e-011	-3,0711e-011	-2,9642e-011	1,7265e-011	6,4172e-011	6,5089e-011	6,6159e-011	2,1238e-011	2,2155e-011	2,3224e-011	2,4141e-011	7,0895e-011	2,5975e-011	-6,4936e-011	-6,402e-011	-1,7113e-011	-1,6196e-011	-1,5279e-011	-1,4362e-011	-1,3446e-011	3,3461e-011	3,4378e-011	3,5142e-011	8,1896e-011	8,2813e-011	1,2972e-010	8,4494e-011	3,9573e-011	-5,5005e-012	-4,7365e-012	4,217e-011
7,5632e-011	2,9336e-011	7,5021e-011	2,8878e-011	2,8572e-011	2,8266e-011	2,8114e-011	-1,8029e-011	2,7655e-011	-1,8488e-011	-1,8641e-011	-1,8946e-011	2,6739e-011	2,6586e-011	-1,9557e-011	2,6127e-011	2,5975e-011	-2,0016e-011	-2,0321e-011	2,5363e-011	2,5211e-011	2,5058e-011	-2,0932e-011	2,4752e-011	-2,1238e-011	-2,1391e-011	-6,7534e-011	-2,1696e-011	-6,7839e-011	-6,7839e-011	-2,2002e-011	-2,2155e-011	-6,8298e-011	-2,2308e-011	-6,8451e-011	-6,8603e-011	-6,8603e-011	-6,8756e-011	-2,2919e-011	2,2919e-011	2,2766e-011	-2,3072e-011	-6,9215e-011	-2,3224e-011	2,2613e-011	6,8451e-011	2,246e-011	-2,3377e-011	-2,353e-011	-2,353e-011
5,3171e-011	-3,7587e-011	-8,2355e-011	-8,1132e-011	-3,4073e-011	-3,3003e-011	-7,7618e-011	-3,0711e-011	-2,9489e-011	-2,8419e-011	-2,735e-011	1,971e-011	2,078e-011	6,7839e-011	2,2919e-011	-2,2002e-011	-2,0932e-011	-1,9863e-011	-1,8946e-011	-6,3714e-011	-1,696e-011	-1,589e-011	3,1017e-011	3,2086e-011	3,3003e-011	-1,2071e-011	-1,1001e-011	8,1896e-011	8,2813e-011	3,774e-011	-7,334e-012	-6,57e-012	4,0337e-011	-4,7365e-012	-3,8198e-012	-3,0558e-012	-2,1391e-012	9,0605e-011	4,5532e-011	3,0558e-013	-4,4615e-011	1,9863e-012	2,7502e-012	4,9504e-011	5,0268e-011	5,1032e-011	5,8061e-012	6,57e-012	7,334e-012	8,098e-012
3,9573e-011	-5,5005e-012	-5,0421e-011	-4,9352e-011	-4,8435e-011	-4,7365e-011	-4,6449e-011	-4,5379e-011	1,5279e-012	2,5975e-012	-4,2476e-011	-8,7244e-011	-4,049e-011	-3,942e-011	-3,8503e-011	-8,3424e-011	-3,667e-011	-3,56e-011	-3,4684e-011	-3,3767e-011	-3,285e-011	-7,7618e-011	-3,0864e-011	1,6043e-011	6,295e-011	6,3867e-011	6,4784e-011	6,57e-011	2,0627e-011	2,1544e-011	-2,353e-011	-2,2613e-011	2,4294e-011	-2,0932e-011	-6,5853e-011	-1,9099e-011	-1,8182e-011	2,8725e-011	7,5479e-011	7,6396e-011	3,1322e-011	-1,3904e-011	3,3003e-011	3,392e-011	3,4684e-011	8,1591e-011	3,6364e-011	-8,7091e-012	-7,9452e-012	3,8809e-011
8,1744e-011	3,6976e-011	-7,6396e-012	3,942e-011	4,0643e-011	-3,9726e-012	-2,7502e-012	-1,5279e-012	-3,0558e-013	4,6754e-011	4,7977e-011	3,2086e-012	-4,1559e-011	5,6533e-012	6,8756e-012	7,9452e-012	5,5005e-011	5,6075e-011	-3,4531e-011	-3,3461e-011	1,3751e-011	-3,1169e-011	-2,9947e-011	-7,4868e-011	-1,1948e-010	-7,2576e-011	-2,5516e-011	-2,4294e-011	-1,1505e-010	-1,5997e-010	-1,589e-010	-6,5853e-011	-1,8793e-011	-1,7724e-011	-1,6654e-011	-6,1575e-011	-6,0505e-011	3,2545e-011	7,9452e-011	1,2651e-010	8,1591e-011	1,2865e-010	1,2972e-010	-7,0284e-012	-5,2102e-011	-5,0421e-012	8,7855e-011	8,8925e-011	8,9841e-011	-9,1675e-013
1,1475e-010	6,9673e-011	-2,1085e-011	7,1659e-011	7,2729e-011	7,3646e-011	2,8878e-011	2,9794e-011	-6,1117e-011	-6,02e-011	-5,9283e-011	-1,2223e-011	-5,7297e-011	-1,039e-011	-9,4731e-012	-8,5563e-012	-7,4868e-012	-6,57e-012	-5,1644e-011	-4,7365e-012	4,217e-011	-2,903e-012	-4,7977e-011	-4,706e-011	-1,5279e-013	9,2439e-011	9,3356e-011	4,8435e-011	4,9352e-011	4,2782e-012	-4,0948e-011	-8,5869e-011	-3,9115e-011	-3,8351e-011	-3,7434e-011	9,4731e-012	5,6227e-011	5,7144e-011	1,1918e-011	1,2834e-011	-3,2392e-011	-7,7465e-011	-3,0711e-011	-2,9947e-011	1,6807e-011	1,7724e-011	1,8488e-011	6,5242e-011	2,0016e-011	-2,5211e-011
1,0054e-010	5,5005e-011	5,5311e-011	5,5463e-011	9,7787e-012	-8,1744e-011	-8,1438e-011	-8,1285e-011	-3,5142e-011	1,1154e-011	5,7297e-011	-3,4378e-011	-3,4225e-011	-3,392e-011	1,2376e-011	1,2529e-011	5,8825e-011	-3,285e-011	-3,2697e-011	1,3598e-011	1,3904e-011	6,0047e-011	6,0353e-011	1,4515e-011	6,0811e-011	6,1117e-011	6,1269e-011	6,1575e-011	6,1881e-011	6,2033e-011	1,6349e-011	1,6501e-011	-2,9183e-011	-2,903e-011	1,7265e-011	1,7571e-011	-2,8266e-011	-2,7961e-011	-2,7808e-011	1,8488e-011	1,8641e-011	-2,7044e-011	1,9252e-011	-2,6586e-011	-2,628e-011	1,9863e-011	2,0168e-011	2,0321e-011	2,0627e-011	2,078e-011
-1,9557e-011	-6,4172e-011	-1,6654e-011	3,0711e-011	-1,3904e-011	-1,2376e-011	3,4989e-011	3,6364e-011	3,774e-011	8,4952e-011	8,6174e-011	8,755e-011	8,8925e-011	9,03e-011	4,5685e-011	1,0695e-012	-4,3698e-011	3,667e-012	-4,1101e-011	6,1117e-012	7,4868e-012	8,7091e-012	5,5922e-011	5,7144e-011	5,8366e-011	5,9589e-011	-3,1169e-011	1,6043e-011	1,7113e-011	1,8335e-011	6,5548e-011	6,6617e-011	6,7839e-011	2,2919e-011	2,4141e-011	2,5211e-011	-1,971e-011	-1,8641e-011	-6,3256e-011	-1,5401e-010	-6,1117e-011	-6,0047e-011	-5,8978e-011	-5,8061e-011	-1,1154e-011	-5,5922e-011	-5,4852e-011	-8,098e-012	-7,0284e-012	4,0031e-011
-9,0147e-012	-5,3477e-011	-5,1796e-011	-4,2782e-012	-4,8741e-011	-9,3203e-011	-4,5685e-011	1,8335e-012	4,9199e-011	5,0727e-011	6,2645e-012	-3,8198e-011	9,3203e-012	5,6533e-011	5,7908e-011	1,3598e-011	-3,1017e-011	-2,9642e-011	-2,8266e-011	-7,2882e-011	-2,5516e-011	2,1849e-011	6,9062e-011	2,4447e-011	2,5822e-011	-1,8793e-011	2,8419e-011	-1,6349e-011	-1,4974e-011	-5,9742e-011	-5,8519e-011	-1,0313e-010	-1,0191e-010	-1,0069e-010	-5,363e-011	-5,2408e-011	-5,1185e-011	-3,9726e-012	4,3087e-011	4,431e-011	-6,1117e-013	-4,5379e-011	-4,431e-011	2,7502e-012	3,8198e-012	4,8893e-012	6,1117e-012	7,1812e-012	-3,7892e-011	5,5158e-011
1,5126e-011	-2,9794e-011	1,6807e-011	1,7724e-011	-2,7197e-011	1,9405e-011	2,0321e-011	-2,4599e-011	-6,9826e-011	2,2919e-011	6,9673e-011	7,0437e-011	7,1354e-011	7,2118e-011	1,1902e-010	1,1979e-010	1,2055e-010	2,9336e-011	-1,5585e-011	-1,068e-010	-1,0604e-010	-5,9283e-011	-1,2529e-011	-5,7755e-011	-1,1001e-011	3,56e-011	-9,4731e-012	-8,7091e-012	-5,3935e-011	-5,3171e-011	-5,2408e-011	-5,1644e-011	-9,687e-011	-9,6259e-011	-4,9504e-011	-9,4731e-011	-4,7977e-011	-1,3751e-012	-6,1117e-013	-4,599e-011	-4,5226e-011	1,5279e-012	2,1391e-012	-4,3087e-011	-4,2476e-011	-8,7855e-011	-8,7091e-011	-8,648e-011	-1,3155e-010	-3,9115e-011
1,1261e-010	6,7228e-011	2,2155e-011	2,2766e-011	-2,246e-011	-2,1849e-011	2,4905e-011	-2,0474e-011	-1,971e-011	-6,5089e-011	-1,8335e-011	2,8266e-011	7,4868e-011	7,5479e-011	7,6243e-011	7,6854e-011	3,1781e-011	3,2392e-011	-1,2834e-011	-1,2223e-011	-5,745e-011	-1,0848e-011	-1,0084e-011	-9,4731e-012	3,7281e-011	8,373e-011	3,8656e-011	-6,7228e-012	-9,7787e-011	-9,7175e-011	-5,0574e-011	-3,9726e-012	-3,2086e-012	-2,5975e-012	4,4157e-011	-1,2223e-012	-6,1117e-013	1,5279e-013	-4,5226e-011	-9,03e-011	-1,3568e-010	-1,3492e-010	-1,343e-010	-8,755e-011	-4,1101e-011	5,5005e-012	6,2645e-012	-3,9115e-011	-3,8351e-011	8,2507e-012
1,4821e-011	-2,9794e-011	1,7571e-011	1,9099e-011	-2,5516e-011	-2,4141e-011	-2,2766e-011	-6,7381e-011	-2,0016e-011	-1,8641e-011	-1,7418e-011	2,9947e-011	3,1322e-011	-1,3446e-011	-5,8061e-011	-1,0848e-011	3,6517e-011	3,774e-011	3,8962e-011	-5,6533e-012	-4,431e-012	-4,9199e-011	-1,9863e-012	-7,6396e-013	4,6449e-011	1,5279e-012	2,7502e-012	-4,2018e-011	-8,6633e-011	-8,5563e-011	-3,8503e-011	8,5563e-012	-3,6212e-011	-8,098e-011	-7,991e-011	-7,884e-011	-3,1781e-011	-3,0711e-011	-2,9642e-011	6,3409e-011	6,4478e-011	1,9557e-011	2,0474e-011	2,1544e-011	6,8603e-011	2,3683e-011	2,4599e-011	2,5669e-011	2,6586e-011	2,7655e-011
6,2339e-011	1,696e-011	-7,4257e-011	-1,1964e-010	-7,3187e-011	-2,6586e-011	-2,6127e-011	-7,1506e-011	-7,0895e-011	-7,0437e-011	-2,3835e-011	-2,3377e-011	-2,2766e-011	-2,2308e-011	2,4141e-011	2,4599e-011	-2,0627e-011	-2,0168e-011	-1,9557e-011	-1,9099e-011	2,735e-011	-6,402e-011	-6,3409e-011	-6,295e-011	-6,2492e-011	-1,0772e-010	-6,1422e-011	-6,0811e-011	-6,0353e-011	-1,3904e-011	-1,3446e-011	3,3003e-011	-1,2376e-011	-5,7908e-011	-1,0329e-010	-1,0268e-010	-1,0222e-010	-1,0176e-010	-1,013e-010	-1,0084e-010	-1,0023e-010	-5,3935e-011	-5,3477e-011	-7,0284e-012	3,9267e-011	3,9726e-011	8,6174e-011	-5,1949e-012	-9,6564e-011	-5,0268e-011
1,0405e-010	5,8672e-011	5,9436e-011	1,421e-011	6,0658e-011	1,5585e-011	1,6196e-011	6,2645e-011	1,7418e-011	1,8029e-011	1,8793e-011	1,9405e-011	2,0016e-011	6,6464e-011	6,7076e-011	6,7687e-011	2,246e-011	2,3072e-011	-2,2308e-011	2,4294e-011	-2,1085e-011	-2,0474e-011	-1,9863e-011	-6,5242e-011	-1,5646e-010	-1,0986e-010	-1,7418e-011	-1,6807e-011	-1,6349e-011	-1,5738e-011	-6,1117e-011	-6,0505e-011	-1,0573e-010	-1,0527e-010	-5,8825e-011	-1,0405e-010	-1,0359e-010	-1,4897e-010	-1,0237e-010	-5,6075e-011	-9,4731e-012	-8,8619e-012	-8,4035e-012	-5,3783e-011	-9,9162e-011	-5,2713e-011	-6,2645e-012	-5,6533e-012	-5,1949e-012	-5,0574e-011
1,6853e-010	1,2284e-010	3,0864e-011	-1,4974e-011	3,1017e-011	-1,4668e-011	-1,4668e-011	-1,4515e-011	-1,0634e-010	-6,0353e-011	-1,4362e-011	3,1628e-011	1,2376e-010	1,696e-010	3,1933e-011	-1,3904e-011	-1,3751e-011	3,2239e-011	7,8229e-011	7,8382e-011	7,8535e-011	3,2697e-011	3,2697e-011	3,285e-011	-1,2834e-011	-1,2834e-011	7,9146e-011	7,9299e-011	1,2544e-010	7,9604e-011	3,3614e-011	3,3767e-011	-1,1918e-011	-1,0359e-010	-5,7602e-011	-1,1459e-011	-5,7297e-011	3,4531e-011	8,0674e-011	1,2682e-010	1,2697e-010	1,2712e-010	8,1285e-011	8,1438e-011	3,56e-011	8,1744e-011	3,5906e-011	-9,7787e-012	-9,6259e-012	-9,4731e-012
1,4699e-010	1,4637e-010	5,3783e-011	7,1812e-012	-3,942e-011	-4,0031e-011	5,0421e-012	4,431e-012	3,8198e-012	3,0558e-012	4,8435e-011	1,8335e-012	4,7213e-011	4,6601e-011	9,1828e-011	9,1217e-011	9,0605e-011	-1,8335e-012	4,3546e-011	-3,0558e-012	-3,667e-012	-4,1254e-012	4,1254e-011	-5,3477e-012	-5,8061e-012	-6,4172e-012	8,4952e-011	8,4341e-011	8,3883e-011	1,2941e-010	3,6976e-011	-9,4731e-012	3,6059e-011	-1,0543e-011	-5,6838e-011	-1,1459e-011	-5,7755e-011	3,3614e-011	7,8993e-011	1,7052e-010	1,7006e-010	1,2361e-010	-1,4668e-011	3,1017e-011	-1,5432e-011	-1,589e-011	2,9642e-011	-1,6654e-011	2,8878e-011	-6,3256e-011
1,042e-010	5,7297e-011	5,6227e-011	5,5311e-011	1,0023e-010	9,9315e-011	1,4424e-010	5,1338e-011	5,0421e-011	3,667e-012	-4,324e-011	1,6807e-012	7,6396e-013	4,5685e-011	4,4768e-011	8,9841e-011	4,2934e-011	4,2018e-011	4,1101e-011	4,0337e-011	-6,4172e-012	-7,334e-012	3,7587e-011	8,2813e-011	3,5906e-011	8,098e-011	3,4225e-011	3,3309e-011	3,2545e-011	-1,421e-011	3,0864e-011	3,01e-011	2,9183e-011	-1,7418e-011	-1,8182e-011	2,6891e-011	2,6127e-011	2,5211e-011	2,4447e-011	-2,2155e-011	2,2919e-011	6,8145e-011	6,7381e-011	6,6617e-011	1,9863e-011	-2,6586e-011	1,8488e-011	1,7724e-011	-2,8878e-011	-2,9489e-011
1,4561e-010	5,363e-011	5,3477e-011	5,3477e-011	7,4868e-012	-3,8503e-011	7,334e-012	5,3171e-011	5,3171e-011	9,9009e-011	5,3019e-011	7,1812e-012	7,0284e-012	7,0284e-012	5,2866e-011	5,2713e-011	6,8756e-012	-3,9115e-011	-3,9267e-011	-3,9267e-011	-3,9267e-011	-3,9267e-011	6,57e-012	5,2408e-011	9,8398e-011	5,2408e-011	5,2408e-011	9,8245e-011	5,2255e-011	6,4172e-012	5,2255e-011	5,2255e-011	5,2255e-011	5,2255e-011	6,2645e-012	-3,9726e-011	6,2645e-012	6,2645e-012	6,2645e-012	5,2102e-011	9,8092e-011	9,8092e-011	9,8092e-011	1,4408e-010	1,4408e-010	9,8092e-011	6,2645e-012	6,2645e-012	-3,9726e-011	-3,9726e-011
1,0375e-010	1,1765e-011	1,1459e-011	1,1154e-011	5,6838e-011	1,0252e-010	1,0237e-010	5,6075e-011	5,5922e-011	-3,6212e-011	-3,6364e-011	-3,6517e-011	-3,6823e-011	-8,2813e-011	-8,2966e-011	-3,7281e-011	8,5563e-012	8,4035e-012	8,2507e-012	-3,7892e-011	-3,8045e-011	-3,8198e-011	-3,8351e-011	-3,8503e-011	7,4868e-012	-3,8656e-011	7,1812e-012	-3,8809e-011	-3,8962e-011	-3,8962e-011	6,8756e-012	6,8756e-012	6,7228e-012	6,7228e-012	6,57e-012	6,57e-012	5,2408e-011	6,4172e-012	-3,9573e-011	-3,9573e-011	5,2255e-011	9,8245e-011	1,4424e-010	1,4424e-010	1,9007e-010	1,9007e-010	9,8245e-011	6,4172e-012	5,2255e-011	9,8245e-011
2,0092e-010	1,0757e-010	1,0604e-010	5,8519e-011	5,6991e-011	1,0145e-010	9,9926e-011	9,8398e-011	9,7023e-011	4,9504e-011	4,8129e-011	9,1675e-013	4,5379e-011	8,9994e-011	4,2629e-011	-4,5837e-012	-5,9589e-012	3,8656e-011	3,7281e-011	8,2049e-011	3,4836e-011	3,3614e-011	-1,3446e-011	3,1169e-011	2,9947e-011	2,8725e-011	7,3646e-011	7,2423e-011	-6,6464e-011	-2,1696e-011	6,9062e-011	2,2002e-011	2,0932e-011	-2,5975e-011	1,8793e-011	-2,8114e-011	-2,903e-011	-3,01e-011	1,4821e-011	5,9742e-011	5,8825e-011	5,7908e-011	1,1001e-011	1,0084e-011	9,1675e-012	5,4241e-011	9,9467e-011	6,57e-012	-4,0031e-011	-4,0948e-011
1,4958e-010	1,4897e-010	1,0222e-010	5,5616e-011	5,5005e-011	1,0008e-010	5,3477e-011	5,2866e-011	5,2102e-011	5,1491e-011	9,6717e-011	9,5953e-011	4,9504e-011	2,903e-012	-4,3851e-011	-4,4462e-011	-4,5074e-011	3,0558e-013	4,5685e-011	4,5074e-011	-1,5279e-012	4,3851e-011	4,324e-011	4,2629e-011	4,2018e-011	-5,0574e-011	-5,1949e-012	4,0184e-011	3,9726e-011	3,9115e-011	-7,4868e-012	-7,9452e-012	3,7434e-011	3,6976e-011	8,2202e-011	8,1744e-011	3,5295e-011	-1,1154e-011	-5,7755e-011	-1,2223e-011	-1,2682e-011	-1,3293e-011	7,8077e-011	3,1781e-011	3,1322e-011	1,2269e-010	1,6822e-010	7,5785e-011	7,5326e-011	7,4868e-011
2,0291e-010	1,0879e-010	1,4821e-011	1,2834e-011	1,0695e-011	1,0038e-010	5,256e-011	5,0421e-011	4,8435e-011	4,5837e-013	4,4462e-011	4,2476e-011	4,049e-011	3,8656e-011	-9,3203e-012	-5,7144e-011	-5,8978e-011	-1,4974e-011	-1,6807e-011	-1,8641e-011	2,5669e-011	-6,8145e-011	-6,9979e-011	-2,5669e-011	1,8488e-011	-2,9183e-011	1,5126e-011	1,3446e-011	1,1765e-011	1,0084e-011	8,4035e-012	6,8756e-012	5,1949e-012	4,9504e-011	2,1391e-012	-4,5532e-011	-4,706e-011	-4,8588e-011	-4,9963e-011	-5,5005e-012	-7,0284e-012	3,7434e-011	8,1896e-011	1,2651e-010	1,2514e-010	1,696e-010	1,6822e-010	7,5021e-011	2,7655e-011	2,628e-011
1,2911e-010	8,3271e-011	8,3424e-011	8,3424e-011	8,3577e-011	8,3577e-011	1,2957e-010	1,2957e-010	1,2957e-010	8,373e-011	8,3883e-011	3,7892e-011	3,7892e-011	3,7892e-011	3,8045e-011	3,8045e-011	3,8045e-011	-7,9452e-012	-5,3783e-011	-5,3783e-011	-5,3783e-011	-5,3783e-011	-5,3783e-011	-7,9452e-012	-5,3783e-011	-7,9452e-012	3,8045e-011	3,8045e-011	3,8045e-011	-7,9452e-012	-5,3783e-011	-7,9452e-012	-7,9452e-012	-8,098e-012	-8,098e-012	-5,3935e-011	-5,3935e-011	-5,4088e-011	-5,4088e-011	-8,2507e-012	-8,2507e-012	3,7587e-011	8,3577e-011	8,3577e-011	8,3424e-011	8,3424e-011	8,3271e-011	3,7281e-011	3,7128e-011	-8,8619e-012
1,1001e-010	1,7724e-011	-2,8725e-011	-2,9183e-011	1,6349e-011	1,589e-011	1,5585e-011	-3,0864e-011	-7,716e-011	-3,1628e-011	1,3904e-011	1,3446e-011	1,314e-011	1,2682e-011	-3,3614e-011	-7,9757e-011	-8,0216e-011	1,1307e-011	-3,4989e-011	1,0695e-011	1,0237e-011	9,9315e-012	9,6259e-012	9,3203e-012	5,5005e-011	5,4699e-011	5,4394e-011	8,098e-012	-3,8198e-011	-3,8503e-011	5,3324e-011	1,9068e-010	2,3637e-010	1,9007e-010	9,8092e-011	9,7787e-011	9,7634e-011	9,7328e-011	5,1185e-011	5,0421e-012	4,8893e-012	4,5837e-012	4,431e-012	5,0116e-011	3,9726e-012	3,8198e-012	-4,2323e-011	-4,2629e-011	-4,2782e-011	3,0558e-012
1,0818e-010	1,6349e-011	1,6349e-011	1,6196e-011	-2,9794e-011	-2,9794e-011	-2,9794e-011	-2,9794e-011	1,6196e-011	1,6349e-011	-2,9642e-011	-2,9642e-011	-2,9642e-011	1,6349e-011	-2,9642e-011	-7,5479e-011	-2,9489e-011	-7,5479e-011	-7,5326e-011	-2,9336e-011	-2,9336e-011	-2,9183e-011	6,2645e-011	1,696e-011	1,696e-011	1,7113e-011	1,7113e-011	1,7265e-011	1,7418e-011	1,7418e-011	1,094e-010	2,9321e-010	3,8503e-010	2,4752e-010	1,5569e-010	1,1001e-010	6,402e-011	6,4172e-011	6,4325e-011	6,4478e-011	6,4631e-011	6,4784e-011	-2,6891e-011	-2,6739e-011	1,9405e-011	1,9557e-011	1,971e-011	1,9863e-011	6,5853e-011	2,0168e-011
1,3018e-010	-7,7924e-012	3,7892e-011	8,373e-011	8,3577e-011	8,3424e-011	1,2926e-010	3,7128e-011	-8,8619e-012	-9,0147e-012	3,667e-011	3,6517e-011	3,6364e-011	-5,5463e-011	-9,6259e-012	-9,7787e-012	-9,9315e-012	3,5753e-011	3,56e-011	3,56e-011	-5,638e-011	-1,0543e-011	3,5142e-011	3,5142e-011	3,4989e-011	3,4836e-011	-1,1154e-011	-1,1154e-011	3,4531e-011	8,0368e-011	1,722e-010	3,0986e-010	2,6372e-010	1,7189e-010	7,991e-011	7,991e-011	7,9757e-011	1,2575e-010	7,9604e-011	-1,2376e-011	-1,2376e-011	3,3309e-011	-1,2529e-011	-1,0466e-010	-5,8672e-011	-5,8825e-011	-5,8825e-011	-5,8825e-011	-1,2987e-011	-1,2987e-011
7,9757e-011	-1,2834e-011	3,2239e-011	3,1475e-011	-1,5126e-011	7,5937e-011	1,2116e-010	1,204e-010	1,1964e-010	7,3034e-011	-1,9557e-011	2,5516e-011	7,0895e-011	7,0131e-011	6,9367e-011	6,8756e-011	-2,3835e-011	-2,4447e-011	-2,5211e-011	2,0016e-011	1,1139e-010	1,1062e-010	6,402e-011	1,7418e-011	1,6807e-011	1,6196e-011	1,5432e-011	1,4821e-011	1,421e-011	1,3598e-011	1,2987e-011	1,2529e-011	5,7908e-011	5,7297e-011	5,6686e-011	-3,5753e-011	-8,2202e-011	-3,6823e-011	8,4035e-012	7,9452e-012	-3,8503e-011	6,8756e-012	-8,5563e-011	-4,0031e-011	5,1949e-012	4,7365e-012	4,2782e-012	-4,217e-011	-4,2629e-011	-4,3087e-011
4,3698e-011	4,2323e-011	-5,0421e-012	-6,4172e-012	3,8045e-011	8,2507e-011	-1,0695e-011	-5,8061e-011	-5,9436e-011	-1,4821e-011	-1,6196e-011	2,8419e-011	7,3034e-011	2,5822e-011	2,4447e-011	2,3224e-011	-2,3835e-011	-2,5211e-011	1,9405e-011	-2,7655e-011	1,7113e-011	6,1881e-011	1,4668e-011	5,9436e-011	5,8366e-011	5,7144e-011	1,0084e-011	9,0147e-012	7,7924e-012	6,7228e-012	5,6533e-012	4,5837e-012	3,5142e-012	2,5975e-012	4,7518e-011	9,2439e-011	9,1522e-011	9,0453e-011	4,3546e-011	4,2476e-011	4,1559e-011	-5,3477e-012	-6,2645e-012	3,8809e-011	-5,3935e-011	-5,4852e-011	-9,9315e-012	-1,0695e-011	-1,1612e-011	-1,2376e-011
1,3033e-010	8,4188e-011	1,2972e-010	8,3577e-011	8,3271e-011	3,6976e-011	-9,3203e-012	-9,6259e-012	-9,9315e-012	-5,6075e-011	-5,638e-011	-5,6686e-011	-1,1001e-011	-1,1307e-011	3,4378e-011	-1,1918e-011	-5,7908e-011	-1,2376e-011	3,3309e-011	7,8993e-011	7,884e-011	7,8535e-011	-1,3598e-011	-1,3904e-011	-1,421e-011	3,1628e-011	3,1322e-011	-1,4821e-011	-6,0964e-011	-6,1117e-011	-6,1422e-011	-1,0757e-010	-6,1728e-011	-1,6196e-011	2,9642e-011	2,9489e-011	2,9183e-011	7,5021e-011	1,2071e-010	1,204e-010	1,2025e-010	2,8266e-011	2,8114e-011	2,7808e-011	-1,8335e-011	-6,4325e-011	-1,8641e-011	-1,8793e-011	-1,8946e-011	2,6739e-011
1,6425e-010	7,2423e-011	2,6433e-011	2,6433e-011	2,6433e-011	2,6433e-011	-6,5395e-011	-1,1139e-010	-6,5395e-011	2,6433e-011	2,6433e-011	7,2423e-011	7,2423e-011	7,2423e-011	7,2423e-011	2,6586e-011	-1,9405e-011	-1,9405e-011	-1,9405e-011	-1,9252e-011	-1,9252e-011	-1,9252e-011	-6,4936e-011	-6,4936e-011	2,7044e-011	-1,8946e-011	-1,8793e-011	-1,8793e-011	-1,8641e-011	2,735e-011	2,7502e-011	-6,4325e-011	-6,4172e-011	-1,8335e-011	-1,8182e-011	-1,8029e-011	-1,8029e-011	-1,7877e-011	2,8266e-011	2,8419e-011	2,8419e-011	2,8572e-011	-1,7265e-011	-1,7113e-011	-6,2797e-011	-6,2797e-011	-6,2645e-011	-6,2492e-011	-6,2339e-011	-6,2186e-011
9,3203e-012	-3,6517e-011	-8,2355e-011	-1,2819e-010	-1,2804e-010	-1,2789e-010	-8,1744e-011	-8,1744e-011	-3,5753e-011	-3,56e-011	-3,5448e-011	-8,1132e-011	-1,2697e-010	-8,0827e-011	-8,0674e-011	-1,2666e-010	-8,0521e-011	-3,4531e-011	1,1612e-011	-3,4225e-011	-3,4073e-011	-3,392e-011	-3,3767e-011	-3,3614e-011	-7,9299e-011	-3,3309e-011	-3,3156e-011	5,8978e-011	1,314e-011	-3,2697e-011	-7,8382e-011	-3,2392e-011	-3,2239e-011	-7,7771e-011	-7,7618e-011	-3,1628e-011	1,4515e-011	-3,1322e-011	1,4821e-011	6,0964e-011	1,5126e-011	1,5432e-011	1,5585e-011	6,1728e-011	6,1881e-011	1,0787e-010	1,0802e-010	6,2492e-011	1,6654e-011	6,2797e-011
3,0558e-013	-4,431e-011	-8,8925e-011	-8,755e-011	-8,6174e-011	-8,4799e-011	-8,3577e-011	-3,6364e-011	-3,5142e-011	-7,9604e-011	-7,8382e-011	-3,1169e-011	-2,9947e-011	-2,8725e-011	-2,735e-011	-7,1965e-011	-2,4905e-011	2,2308e-011	-2,246e-011	-2,1238e-011	-2,0016e-011	2,7197e-011	7,4257e-011	7,5326e-011	3,0711e-011	-1,4057e-011	-1,2987e-011	-1,1765e-011	3,5295e-011	8,2355e-011	3,7587e-011	3,8809e-011	3,9879e-011	-5,0421e-012	-4,9657e-011	-4,8588e-011	-4,7518e-011	-6,1117e-013	4,5837e-013	4,7518e-011	2,5975e-012	3,667e-012	4,5837e-012	-4,0184e-011	9,8551e-011	2,8343e-010	2,8435e-010	1,476e-010	1,0695e-011	-3,4073e-011
2,7655e-011	2,7961e-011	-1,7571e-011	-1,7265e-011	2,903e-011	2,9489e-011	2,9794e-011	-1,5738e-011	-6,1269e-011	-6,0811e-011	-6,0505e-011	-6,0047e-011	-1,0573e-010	-1,0527e-010	-1,0497e-010	-1,0451e-010	-5,8214e-011	-5,7755e-011	-1,1612e-011	-1,1154e-011	-5,6533e-011	-1,039e-011	-9,9315e-012	-9,6259e-012	-9,1675e-012	-8,8619e-012	3,7587e-011	3,8045e-011	3,8351e-011	3,8809e-011	-6,8756e-012	-6,4172e-012	4,0031e-011	4,0337e-011	-5,1949e-012	-4,8893e-012	-5,0268e-011	-3,9726e-012	4,2323e-011	-3,2086e-012	-4,8741e-011	-4,8282e-011	-4,7824e-011	-4,7518e-011	4,4768e-011	1,3705e-010	4,5532e-011	0	4,5837e-013	7,6396e-013
1,2437e-010	7,9146e-011	3,392e-011	3,4531e-011	-1,0695e-011	-1,0084e-011	-5,5158e-011	-5,4547e-011	-5,3783e-011	3,8809e-011	8,5411e-011	-5,8061e-012	-5,1949e-012	-4,431e-012	-3,8198e-012	-4,8893e-011	-2,4447e-012	-4,7518e-011	-4,6907e-011	-4,6143e-011	-4,5532e-011	1,0695e-012	1,6807e-012	-8,9383e-011	-8,8772e-011	-4,2018e-011	4,431e-012	-4,0643e-011	-4,0031e-011	-3,9267e-011	-8,4647e-011	-8,3883e-011	-3,7281e-011	-3,6517e-011	-3,5906e-011	1,0543e-011	-3,4531e-011	1,1918e-011	5,8672e-011	5,9283e-011	1,4057e-011	1,4668e-011	-7,6396e-011	-7,5785e-011	-7,5173e-011	-7,441e-011	-7,3798e-011	-7,3034e-011	-7,2423e-011	-7,1812e-011
1,065e-010	1,4974e-011	-3,0558e-011	-3,01e-011	1,6043e-011	1,6501e-011	1,6807e-011	1,7265e-011	1,7571e-011	1,7877e-011	-2,7502e-011	-2,7197e-011	1,9099e-011	1,9405e-011	-2,5975e-011	-7,1659e-011	-7,1201e-011	-2,4905e-011	-2,4447e-011	2,1696e-011	-6,9673e-011	-2,3377e-011	2,2919e-011	2,3224e-011	-2,2155e-011	2,3988e-011	-2,1391e-011	-2,1085e-011	-6,6617e-011	-2,0321e-011	2,5975e-011	7,227e-011	2,6739e-011	-1,8793e-011	2,7502e-011	2,7808e-011	2,8266e-011	7,4562e-011	7,5021e-011	-1,6501e-011	-1,0787e-010	-1,0757e-010	-1,0711e-010	-6,0964e-011	3,1322e-011	3,1628e-011	3,2086e-011	3,2392e-011	3,285e-011	3,3156e-011
3,4378e-011	-5,6838e-011	-5,6227e-011	3,6059e-011	-9,1675e-012	-5,4547e-011	-9,9926e-011	-9,9315e-011	-9,8703e-011	-9,8245e-011	-9,7634e-011	-5,1185e-011	-5,0727e-011	-4,1254e-012	-3,5142e-012	-4,9046e-011	-9,4272e-011	-9,3661e-011	-9,3203e-011	-9,2592e-011	-9,1981e-011	3,0558e-013	4,6754e-011	1,5279e-012	4,7977e-011	2,5975e-012	3,2086e-012	3,8198e-012	4,2782e-012	4,8893e-012	5,5005e-012	5,9589e-012	6,57e-012	7,1812e-012	7,7924e-012	-3,774e-011	8,8619e-012	9,4731e-012	9,9315e-012	1,0543e-011	1,1154e-011	5,7602e-011	1,2223e-011	1,2834e-011	1,3446e-011	1,3904e-011	6,0353e-011	6,0964e-011	-3,0253e-011	1,6196e-011
3,3767e-011	-5,8519e-011	-5,8978e-011	-5,9436e-011	-5,9894e-011	-1,4515e-011	-6,0658e-011	-1,5279e-011	-1,5738e-011	-1,6043e-011	7,5479e-011	7,5173e-011	7,4715e-011	-1,7571e-011	2,8114e-011	7,3646e-011	2,735e-011	-1,8946e-011	-1,9252e-011	2,6433e-011	-1,9863e-011	-6,6006e-011	-6,6312e-011	-6,6617e-011	-6,6923e-011	-1,1322e-010	-1,1352e-010	-1,1368e-010	-6,7992e-011	-2,246e-011	-2,2613e-011	-2,2919e-011	-6,9062e-011	-2,3377e-011	-2,353e-011	-2,3835e-011	-2,3988e-011	2,1696e-011	2,1544e-011	6,7381e-011	6,7228e-011	2,0932e-011	-7,1048e-011	-2,5363e-011	-7,1354e-011	-7,1506e-011	-7,1659e-011	2,0016e-011	1,9863e-011	1,971e-011
8,755e-011	4,0643e-011	-6,1117e-012	-5,2866e-011	-5,3783e-011	3,7281e-011	3,6364e-011	3,56e-011	8,0674e-011	7,991e-011	7,8993e-011	7,8229e-011	7,7465e-011	7,6701e-011	7,5937e-011	7,5173e-011	-1,7571e-011	-1,8335e-011	-6,4936e-011	2,6127e-011	2,5363e-011	2,4752e-011	-2,2002e-011	-2,2766e-011	-2,3377e-011	-1,1597e-010	-7,059e-011	-2,5516e-011	-2,6127e-011	-2,6739e-011	1,8641e-011	6,402e-011	1,0909e-010	6,2645e-011	6,2033e-011	6,1575e-011	1,4974e-011	1,4362e-011	5,9742e-011	1,314e-011	1,2682e-011	-7,9757e-011	-8,0368e-011	1,1001e-011	1,039e-011	-8,1896e-011	-3,6517e-011	8,8619e-012	8,4035e-012	-3,8045e-011
1,395e-010	9,305e-011	4,6754e-011	4,6449e-011	4,599e-011	4,5532e-011	-7,6396e-013	4,4768e-011	4,4462e-011	4,4004e-011	4,3698e-011	4,324e-011	-4,9046e-011	-3,3614e-012	-3,8198e-012	-4,1254e-012	-4,431e-012	4,1254e-011	-5,1032e-011	-5,1491e-011	-5,8061e-012	-6,1117e-012	-6,4172e-012	3,9267e-011	-6,8756e-012	-7,1812e-012	3,8503e-011	3,8198e-011	3,7892e-011	3,7587e-011	-8,5563e-012	-5,4852e-011	-5,5158e-011	-5,5311e-011	-9,6259e-012	-9,7787e-012	-1,0084e-011	-1,0206e-010	-1,0237e-010	-5,6686e-011	-5,6838e-011	-1,1154e-011	-1,1307e-011	-1,1459e-011	-1,1612e-011	-1,1918e-011	3,392e-011	3,3767e-011	3,3614e-011	-1,2529e-011
1,1918e-010	1,1796e-010	7,0895e-011	1,1551e-010	1,1429e-010	1,1307e-010	6,6006e-011	1,1062e-010	6,3714e-011	6,2492e-011	6,1422e-011	1,0604e-010	1,5096e-010	1,4989e-010	1,0283e-010	9,9315e-012	8,8619e-012	7,7924e-012	5,2713e-011	9,7634e-011	9,6564e-011	4,981e-011	4,8741e-011	4,7824e-011	4,6907e-011	0	-9,1675e-013	-4,7671e-011	-9,4578e-011	-4,9352e-011	-5,0268e-011	-5,3477e-012	3,9879e-011	3,9115e-011	-7,7924e-012	3,7434e-011	-9,3203e-012	-1,0084e-011	-1,0848e-011	-1,1612e-011	-5,8214e-011	-5,8825e-011	-5,9589e-011	-6,02e-011	-6,0964e-011	-6,1575e-011	-1,0833e-010	-6,295e-011	-6,3561e-011	-6,4172e-011
7,716e-011	-1,5279e-011	3,0253e-011	7,5785e-011	1,6715e-010	7,4868e-011	1,2025e-010	7,3951e-011	7,3646e-011	7,3187e-011	7,2729e-011	7,2423e-011	2,5975e-011	2,5669e-011	2,5211e-011	2,4905e-011	-2,1391e-011	-2,1849e-011	-2,2155e-011	2,353e-011	6,9215e-011	2,2919e-011	-2,3377e-011	-2,3683e-011	-6,9826e-011	-2,4294e-011	-2,4599e-011	-2,4752e-011	-7,0895e-011	-2,5363e-011	-7,1506e-011	-7,1659e-011	-7,1965e-011	-2,628e-011	-2,6586e-011	6,5242e-011	6,5089e-011	1,8793e-011	-2,735e-011	-2,7502e-011	-2,7808e-011	-2,7961e-011	-2,8114e-011	-7,4104e-011	-7,4257e-011	-7,441e-011	1,7265e-011	1,7113e-011	1,696e-011	-2,903e-011
8,5258e-011	-7,7924e-012	-9,0147e-012	-1,0237e-011	-1,1459e-011	3,3309e-011	3,2239e-011	3,1017e-011	-6,2033e-011	-1,7113e-011	2,7808e-011	2,6739e-011	-2,0321e-011	-2,1391e-011	-6,8451e-011	-2,3377e-011	2,1544e-011	6,6464e-011	1,1139e-010	1,1047e-010	6,3561e-011	1,6807e-011	1,589e-011	6,0811e-011	6,0047e-011	1,3293e-011	5,8366e-011	1,1612e-011	1,0848e-011	1,0084e-011	9,3203e-012	8,5563e-012	7,7924e-012	5,2866e-011	6,2645e-012	5,1338e-011	4,8893e-012	4,1254e-012	4,9352e-011	2,903e-012	2,2919e-012	1,6807e-012	1,0695e-012	4,6296e-011	-1,5279e-013	-7,6396e-013	-1,3751e-012	-1,8335e-012	-2,4447e-012	-2,903e-012
1,667e-010	1,667e-010	1,2071e-010	1,2071e-010	2,8878e-011	-1,696e-011	-1,696e-011	7,4868e-011	2,8878e-011	2,8878e-011	7,4868e-011	2,8878e-011	2,8878e-011	2,8878e-011	2,8878e-011	2,8878e-011	2,8878e-011	-1,6807e-011	2,903e-011	2,903e-011	2,903e-011	7,5021e-011	7,5173e-011	7,5173e-011	2,9183e-011	2,9183e-011	1,2116e-010	1,2116e-010	7,5326e-011	2,9489e-011	-1,6349e-011	-1,6349e-011	2,9642e-011	2,9642e-011	7,5785e-011	2,9794e-011	-6,1881e-011	-1,589e-011	3,01e-011	3,01e-011	3,0253e-011	3,0253e-011	-6,1422e-011	-6,1422e-011	-6,1269e-011	-6,1269e-011	-1,5126e-011	3,0864e-011	-1,4974e-011	-1,4821e-011
1,9435e-010	1,0252e-010	1,0283e-010	1,0298e-010	1,1307e-011	1,1612e-011	1,1765e-011	1,1918e-011	-3,3614e-011	1,2376e-011	1,2682e-011	1,2834e-011	-3,285e-011	-1,2453e-010	-1,2437e-010	-1,2422e-010	-1,2391e-010	-7,7771e-011	-3,1475e-011	1,4515e-011	-3,1169e-011	1,4974e-011	1,5126e-011	1,5279e-011	-3,0253e-011	1,5738e-011	-2,9794e-011	-7,5632e-011	-2,9336e-011	1,6654e-011	1,6807e-011	6,3103e-011	1,7265e-011	6,3561e-011	6,3714e-011	6,3867e-011	6,4172e-011	1,8335e-011	1,8641e-011	1,8793e-011	1,9099e-011	1,9252e-011	6,5548e-011	6,57e-011	6,5853e-011	2,0168e-011	-2,5516e-011	2,0627e-011	6,677e-011	2,1085e-011
7,8382e-011	3,2086e-011	1,2361e-010	1,2315e-010	1,2284e-010	1,2254e-010	7,6396e-011	7,609e-011	7,5785e-011	2,9336e-011	2,903e-011	-1,7113e-011	-6,3256e-011	-1,7571e-011	2,7961e-011	2,7655e-011	-1,8488e-011	-1,8793e-011	-1,8946e-011	2,6586e-011	2,628e-011	7,2118e-011	2,5822e-011	-2,0168e-011	-2,0474e-011	-2,0627e-011	-2,0932e-011	-2,1085e-011	-6,7228e-011	-6,7534e-011	-2,1696e-011	-2,1849e-011	-2,2155e-011	-2,2308e-011	2,3377e-011	2,3224e-011	2,3072e-011	2,2919e-011	-2,3072e-011	-6,9215e-011	-6,9367e-011	-6,952e-011	-6,9673e-011	-6,9826e-011	-2,3988e-011	2,1849e-011	2,1696e-011	2,1544e-011	-7,0437e-011	-7,0437e-011
5,3324e-011	8,098e-012	-3,6976e-011	-3,6212e-011	1,0543e-011	1,1307e-011	-3,3767e-011	-7,8993e-011	-7,8229e-011	-3,1475e-011	-7,6701e-011	-7,5937e-011	-7,5173e-011	-7,441e-011	-7,3646e-011	-1,1872e-010	-7,2118e-011	-2,5363e-011	2,1085e-011	-2,3988e-011	-2,3224e-011	-2,246e-011	-6,7839e-011	-6,7076e-011	2,5516e-011	7,2118e-011	7,2882e-011	2,7502e-011	2,8266e-011	2,8878e-011	2,9642e-011	3,0253e-011	-1,4821e-011	3,1628e-011	3,2239e-011	7,8993e-011	1,2559e-010	8,0216e-011	8,098e-011	8,1591e-011	3,6212e-011	8,2813e-011	8,3424e-011	8,4188e-011	3,8809e-011	3,942e-011	4,0031e-011	8,6633e-011	8,7244e-011	8,7855e-011
1,4347e-010	9,6412e-011	9,5342e-011	2,4447e-012	1,3751e-012	-4,5685e-011	-4,6754e-011	-1,8335e-012	4,2934e-011	-3,8198e-012	-4,8893e-012	-5,9589e-012	-6,8756e-012	3,8045e-011	3,6976e-011	-9,7787e-012	-1,0695e-011	-1,1612e-011	-1,2529e-011	-5,9436e-011	-6,0353e-011	-1,5279e-011	-1,6196e-011	-1,7113e-011	-1,7877e-011	-1,8793e-011	-1,9557e-011	2,5363e-011	2,4599e-011	6,9673e-011	2,2919e-011	-2,3683e-011	-7,0437e-011	-2,5211e-011	-7,1965e-011	-2,6739e-011	-2,7502e-011	-2,8266e-011	-2,903e-011	1,6196e-011	6,1422e-011	6,0658e-011	6,0047e-011	1,3293e-011	-3,3156e-011	-3,3767e-011	-3,4531e-011	-3,5142e-011	-3,5753e-011	-3,6364e-011
9,0911e-011	-1,0695e-012	-1,2223e-012	4,4615e-011	-4,7518e-011	-1,6807e-012	-1,6807e-012	-1,8335e-012	-1,9863e-012	-1,9863e-012	-2,1391e-012	-2,1391e-012	-4,8282e-011	-4,8282e-011	-2,4447e-012	4,3546e-011	8,923e-011	4,3393e-011	-4,8588e-011	-9,4578e-011	-4,8741e-011	-4,8741e-011	-4,8741e-011	-4,8741e-011	-2,7502e-012	-9,4578e-011	-4,8741e-011	-2,7502e-012	-2,7502e-012	-2,7502e-012	-2,7502e-012	-9,4425e-011	-4,8588e-011	-9,4425e-011	-9,4425e-011	-4,8435e-011	-2,4447e-012	4,3546e-011	8,9536e-011	8,9536e-011	8,9689e-011	8,9689e-011	8,9841e-011	8,9994e-011	8,9994e-011	9,0147e-011	-1,5279e-012	4,4462e-011	-1,3751e-012	4,4768e-011
1,0222e-010	9,0147e-012	7,6396e-012	-3,9726e-011	4,8893e-012	4,9504e-011	2,2919e-012	1,0695e-012	-4,6296e-011	-1,5279e-012	-2,7502e-012	-4,9963e-011	-5,1185e-011	-6,4172e-012	-7,6396e-012	-8,7091e-012	-5,5922e-011	-5,7144e-011	-5,8214e-011	-5,9283e-011	-6,0505e-011	-1,0757e-010	-1,0863e-010	-6,3714e-011	-1,1077e-010	-1,1184e-010	-6,6923e-011	-1,1383e-010	-6,8909e-011	-2,3835e-011	-2,4905e-011	2,0016e-011	-2,6891e-011	-7,3798e-011	-1,2071e-010	-7,5632e-011	-3,0558e-011	-3,1475e-011	-3,2392e-011	1,2682e-011	-3,4073e-011	1,0848e-011	1,0084e-011	-3,6517e-011	5,4394e-011	7,6396e-012	-3,8962e-011	-3,9726e-011	-4,049e-011	4,5837e-012
1,1475e-010	6,7534e-011	2,0474e-011	6,5242e-011	6,402e-011	6,295e-011	6,1881e-011	6,0811e-011	1,3751e-011	5,8519e-011	5,7602e-011	1,0695e-011	5,5463e-011	1,0038e-010	5,3477e-011	5,2408e-011	5,1491e-011	9,6564e-011	4,9657e-011	2,903e-012	1,9863e-012	1,0695e-012	4,599e-011	4,5074e-011	-1,5279e-012	-4,8435e-011	-4,9199e-011	-4,9963e-011	-4,8893e-012	-5,6533e-012	-6,4172e-012	-5,3171e-011	-9,9926e-011	-1,0069e-010	-5,5311e-011	-5,6075e-011	3,4989e-011	-1,1459e-011	-1,2071e-011	3,3003e-011	-1,3446e-011	-1,4057e-011	-1,4668e-011	-6,1269e-011	-1,589e-011	-1,6501e-011	-1,7113e-011	7,4257e-011	2,7655e-011	-6,4631e-011
3,1475e-011	-1,3598e-011	-1,2529e-011	-1,1459e-011	-5,638e-011	-5,5311e-011	-5,4394e-011	3,8503e-011	3,942e-011	4,049e-011	-4,5837e-012	-4,9352e-011	-4,8435e-011	-9,3356e-011	-9,2439e-011	-4,5532e-011	-4,4462e-011	2,2919e-012	3,2086e-012	4,1254e-012	-4,0795e-011	6,1117e-012	7,0284e-012	7,9452e-012	8,8619e-012	9,7787e-012	-3,5142e-011	-3,4225e-011	-7,9299e-011	-7,8382e-011	-7,7465e-011	-7,6549e-011	-2,9642e-011	-7,4715e-011	-7,3798e-011	-2,7044e-011	-2,6127e-011	-2,5211e-011	-2,4294e-011	-2,353e-011	2,3224e-011	-2,1696e-011	2,4905e-011	-2,0016e-011	2,6739e-011	2,7502e-011	-1,7418e-011	2,9183e-011	3,01e-011	3,0864e-011
-2,1696e-011	-6,8451e-011	-6,9062e-011	-6,9826e-011	-7,0437e-011	-7,1201e-011	-7,1812e-011	-2,6433e-011	-2,7197e-011	-2,7808e-011	-2,8419e-011	-2,903e-011	-2,9642e-011	1,5585e-011	1,4974e-011	6,0505e-011	5,9894e-011	-3,2545e-011	-3,3003e-011	-3,3614e-011	1,1765e-011	1,1154e-011	1,0695e-011	-3,56e-011	-3,6212e-011	-3,667e-011	-3,7128e-011	-3,7587e-011	-3,8045e-011	-8,4494e-011	-8,4952e-011	-8,5258e-011	-3,9726e-011	5,6533e-012	-4,0643e-011	-8,6938e-011	-1,3323e-010	-4,1712e-011	3,667e-012	9,5342e-011	9,5036e-011	4,8741e-011	-4,3546e-011	-4,3851e-011	-4,4157e-011	-4,4462e-011	1,0695e-012	7,6396e-013	-4,5379e-011	-4,5532e-011
1,5722e-010	6,4784e-011	-2,7655e-011	-2,8266e-011	-7,4562e-011	-2,9336e-011	-2,9794e-011	-1,2208e-010	-3,0864e-011	1,4668e-011	6,02e-011	5,9742e-011	1,3293e-011	-1,2498e-010	-1,7113e-010	-1,2575e-010	-8,0216e-011	-3,4836e-011	-3,5142e-011	-8,1438e-011	-8,1744e-011	9,6259e-012	-3,667e-011	-3,6976e-011	-8,3119e-011	-8,3577e-011	-1,7571e-010	-1,7602e-010	-1,7632e-010	-1,7663e-010	-1,3094e-010	-1,3125e-010	-1,3155e-010	-1,3186e-010	-1,7785e-010	-2,2415e-010	-1,7831e-010	-1,3278e-010	5,088e-011	9,6412e-011	5,0421e-011	4,2782e-012	3,9726e-012	3,8198e-012	3,667e-012	-8,8314e-011	-1,3446e-010	-1,3461e-010	-8,8772e-011	-1,3476e-010
3,8962e-011	-5,3935e-011	-5,4852e-011	-1,0176e-010	-1,0283e-010	-5,7755e-011	-5,8672e-011	-5,9589e-011	-6,0505e-011	-1,5432e-011	-6,2339e-011	-1,7113e-011	-6,402e-011	-1,1077e-010	-1,1169e-010	-1,1245e-010	-6,7228e-011	-6,7992e-011	-2,2919e-011	-6,9673e-011	-2,4294e-011	-7,1048e-011	-1,178e-010	-1,1857e-010	-7,3187e-011	-7,3951e-011	-2,8572e-011	-7,5326e-011	-7,5937e-011	-1,2254e-010	-1,2315e-010	-1,2376e-010	-7,8382e-011	-7,8993e-011	-7,9604e-011	-1,2605e-010	-1,2666e-010	-1,2728e-010	-8,1744e-011	-3,6364e-011	-3,6823e-011	-3,7281e-011	-3,774e-011	-8,4341e-011	-8,4799e-011	-8,5258e-011	-8,5563e-011	-8,6022e-011	-1,3247e-010	-1,3293e-010
-2,9642e-011	-7,6243e-011	-7,716e-011	-3,2086e-011	-3,285e-011	-3,3767e-011	-8,0368e-011	-8,1132e-011	-8,1744e-011	-8,2507e-011	-8,3271e-011	-8,4035e-011	-3,8809e-011	-3,9573e-011	-4,0184e-011	-4,0795e-011	-4,1407e-011	-8,7855e-011	-4,2782e-011	-1,3507e-010	-8,9689e-011	-9,03e-011	-9,0911e-011	-1,3736e-010	-9,1981e-011	-9,2439e-011	-9,305e-011	-9,3508e-011	-9,3967e-011	-9,4425e-011	-9,4884e-011	-9,5342e-011	-9,58e-011	-9,6259e-011	-9,6717e-011	-5,1185e-011	-5,6533e-012	3,9879e-011	-5,2408e-011	-9,8551e-011	-9,8856e-011	-9,9315e-011	-9,962e-011	-1,4592e-010	-2,3805e-010	-1,9252e-010	-1,4683e-010	-1,4699e-010	-1,4729e-010	-1,476e-010
9,3967e-011	4,6143e-011	-1,8335e-012	-4,9657e-011	-5,1644e-011	-7,7924e-012	3,6364e-011	3,4378e-011	3,2545e-011	-6,1117e-011	-6,2797e-011	-1,8793e-011	-2,0627e-011	-2,2308e-011	2,2002e-011	-2,5669e-011	-2,735e-011	-7,4715e-011	-3,0558e-011	-3,2086e-011	-1,2544e-010	-3,5142e-011	9,3203e-012	7,7924e-012	6,4172e-012	5,0727e-011	3,5142e-012	-8,9689e-011	-9,1064e-011	-9,2439e-011	-9,3661e-011	-4,9199e-011	-5,0421e-011	-1,4347e-010	-1,9068e-010	-1,4592e-010	-1,4699e-010	-1,4821e-010	-1,0329e-010	-1,0436e-010	-1,0558e-010	-1,5249e-010	-1,9955e-010	-2,0062e-010	-2,0153e-010	-1,5661e-010	-1,5753e-010	-1,5844e-010	-1,5936e-010	-1,6028e-010
-1,5126e-011	-1,0772e-010	-1,0848e-010	-6,3256e-011	2,7808e-011	2,7044e-011	-1,9557e-011	-6,6159e-011	-6,677e-011	-2,1696e-011	-2,2308e-011	2,3072e-011	-2,353e-011	-2,4141e-011	-2,4752e-011	-7,1201e-011	-1,1765e-010	-7,227e-011	-1,1872e-010	-1,1933e-010	-1,6563e-010	-1,2025e-010	-7,4715e-011	-2,9336e-011	-2,9794e-011	-7,609e-011	-7,6396e-011	-3,1017e-011	1,4668e-011	-3,1781e-011	-3,2086e-011	-1,2422e-010	-1,2453e-010	-3,3003e-011	-7,9146e-011	-3,3614e-011	-3,392e-011	-1,259e-010	-1,2621e-010	-1,722e-010	-1,2651e-010	-1,2682e-010	-1,7281e-010	-1,7296e-010	-1,2728e-010	-8,1438e-011	-1,2758e-010	-1,2773e-010	-1,2773e-010	-1,2789e-010
-7,2423e-011	-7,3798e-011	-1,2086e-010	-1,2223e-010	-7,7618e-011	-7,884e-011	-8,0063e-011	-1,2712e-010	-1,7434e-010	-1,2957e-010	-8,4799e-011	-8,6022e-011	-4,1101e-011	3,5142e-012	2,4447e-012	-4,4462e-011	-4,5532e-011	-7,6396e-013	-1,6807e-012	-9,4578e-011	-1,4149e-010	-2,3438e-010	-1,8946e-010	-1,9038e-010	-1,453e-010	-1,0038e-010	-9,4731e-012	-1,039e-011	8,0674e-011	3,392e-011	-1,2987e-011	-1,3751e-011	-1,4668e-011	-1,5432e-011	-6,2033e-011	-6,2797e-011	-1,0955e-010	-1,5615e-010	-1,5692e-010	-1,1184e-010	-1,1245e-010	-1,5906e-010	-1,5967e-010	-1,6043e-010	-1,152e-010	-6,9826e-011	-7,0437e-011	-1,1704e-010	-1,1765e-010	-1,641e-010
-5,9283e-011	-1,0619e-010	-1,5294e-010	-1,0818e-010	-1,0894e-010	-1,0986e-010	-6,4784e-011	-6,57e-011	-1,1245e-010	-6,7228e-011	-6,8145e-011	-6,8909e-011	-6,9673e-011	-7,0437e-011	-7,1201e-011	-1,1796e-010	-1,1857e-010	-1,1933e-010	-1,1994e-010	-7,4715e-011	-1,2132e-010	-1,2193e-010	-7,6549e-011	-7,716e-011	-1,2376e-010	-1,2437e-010	-7,8993e-011	-3,3614e-011	5,7755e-011	5,7297e-011	1,0695e-011	-8,1591e-011	-8,2049e-011	-8,2507e-011	-3,7128e-011	-8,3424e-011	-1,7571e-010	-1,3033e-010	-1,3064e-010	-1,311e-010	-1,7724e-010	-1,7754e-010	-1,3216e-010	-1,3247e-010	-8,6786e-011	-4,1254e-011	-4,1559e-011	-4,1865e-011	-4,217e-011	-8,8161e-011
2,3117e-010	9,2897e-011	9,2439e-011	9,1981e-011	4,5532e-011	9,1064e-011	9,0605e-011	4,4157e-011	-4,8129e-011	-4,8588e-011	-3,0558e-012	-3,5142e-012	-3,9726e-012	-4,2782e-012	-5,0574e-011	-9,687e-011	-5,1338e-011	-9,7634e-011	-9,8092e-011	-9,8398e-011	-1,4454e-010	-9,9009e-011	-9,9315e-011	-9,9773e-011	-8,2507e-012	-8,5563e-012	-5,4547e-011	-1,0084e-010	-9,3203e-012	-9,6259e-012	3,6059e-011	3,5906e-011	-1,039e-011	-1,0252e-010	-1,0268e-010	-5,6991e-011	-5,7144e-011	-5,745e-011	-5,7602e-011	-5,7755e-011	-1,0405e-010	-5,8214e-011	-5,8366e-011	-5,8519e-011	-5,8672e-011	-5,8825e-011	-1,0497e-010	-1,0512e-010	-1,0527e-010	-1,0543e-010
5,0268e-011	9,7634e-011	5,3019e-011	8,5563e-012	-3,6212e-011	-3,4836e-011	-7,9452e-011	-7,8077e-011	-3,0711e-011	-2,9489e-011	-2,8114e-011	1,9099e-011	2,0474e-011	-2,4141e-011	-2,2919e-011	-2,1544e-011	-2,0321e-011	-6,5089e-011	-1,0955e-010	-1,0833e-010	-1,0695e-010	-1,0573e-010	-1,2682e-011	-5,745e-011	-5,6227e-011	-5,4852e-011	-5,363e-011	-5,2408e-011	-9,7023e-011	-9,58e-011	-9,4578e-011	-4,7518e-011	-4,6296e-011	-4,5074e-011	2,1391e-012	3,2086e-012	-4,1559e-011	-8,6174e-011	-3,9115e-011	-3,8045e-011	-3,6823e-011	-8,1438e-011	-8,0368e-011	-7,9146e-011	-7,8077e-011	-1,2284e-010	-7,5785e-011	-7,4562e-011	-1,1948e-010	-1,641e-010
7,3798e-011	-6,3714e-011	-1,094e-010	-6,3409e-011	-6,3103e-011	-1,0879e-010	-6,2645e-011	-1,5432e-010	-1,5417e-010	-1,0787e-010	7,5937e-011	2,599e-010	2,602e-010	1,2269e-010	7,7007e-011	-1,4668e-011	-1,4362e-011	-1,4057e-011	-1,3904e-011	-5,9589e-011	-1,5111e-010	-1,0497e-010	-1,0466e-010	-1,0436e-010	-1,0405e-010	-1,039e-010	-1,0359e-010	-1,0329e-010	-1,4897e-010	-1,9466e-010	-1,4836e-010	-1,4806e-010	-1,4775e-010	-1,4744e-010	-1,4714e-010	-1,9282e-010	-1,4653e-010	-1,0023e-010	-5,4088e-011	-9,962e-011	-9,9315e-011	-1,45e-010	-9,8703e-011	-5,256e-011	-5,2255e-011	-9,7787e-011	-9,7328e-011	-9,7023e-011	-9,6717e-011	-5,0574e-011
-4,7671e-011	-4,6907e-011	-9,1981e-011	-1,3721e-010	-9,0453e-011	-8,9689e-011	-8,8925e-011	-8,8161e-011	-8,7397e-011	-4,0795e-011	-4,0031e-011	9,8551e-011	1,9099e-010	1,4592e-010	1,0069e-010	9,6259e-012	-3,5753e-011	1,1001e-011	1,1765e-011	-7,9299e-011	-7,8688e-011	-3,2086e-011	-7,716e-011	-7,6549e-011	-2,9947e-011	-2,9336e-011	-7,441e-011	-7,3646e-011	-2,7197e-011	-7,227e-011	-7,1659e-011	-1,1689e-010	-1,1627e-010	-6,952e-011	-6,8909e-011	-1,6028e-010	-1,1352e-010	-1,1291e-010	-6,6159e-011	-6,5548e-011	-1,1093e-010	-1,5615e-010	-1,0955e-010	-6,295e-011	-1,0833e-010	-1,0757e-010	-1,5294e-010	-1,0634e-010	-1,5172e-010	-1,0512e-010
8,5563e-012	-3,7587e-011	-8,3883e-011	-3,8351e-011	-3,8656e-011	6,8756e-012	-3,9267e-011	6,2645e-012	5,9589e-012	5,6533e-012	5,3477e-012	5,0421e-012	-4,1101e-011	-4,1407e-011	4,1254e-012	4,9963e-011	4,9657e-011	9,5342e-011	9,5189e-011	2,903e-012	2,5975e-012	2,4447e-012	4,8129e-011	1,9863e-012	-4,4157e-011	-9,03e-011	-9,0453e-011	-4,4768e-011	-4,4921e-011	7,6396e-013	-4,5379e-011	-9,1522e-011	-1,3751e-010	-1,3767e-010	-9,1981e-011	-4,6143e-011	-4,6296e-011	-4,6449e-011	-9,2592e-011	-4,6754e-011	-4,6907e-011	-4,706e-011	-4,7213e-011	-4,7213e-011	-4,7365e-011	-9,3508e-011	-1,395e-010	-1,395e-010	-1,3965e-010	-9,3967e-011
3,3309e-011	-1,2682e-011	-5,8519e-011	-1,0451e-010	-5,8519e-011	-1,2682e-011	-1,2682e-011	-5,8366e-011	-5,8366e-011	-1,0436e-010	-1,0436e-010	-5,8214e-011	-5,8214e-011	-1,2376e-011	3,3767e-011	3,3767e-011	-1,2071e-011	-1,2071e-011	-1,1918e-011	-1,1765e-011	3,4225e-011	3,4378e-011	-5,7297e-011	-5,7297e-011	-5,7144e-011	-5,6991e-011	-1,1001e-011	-5,6838e-011	-5,6686e-011	-5,6533e-011	-5,638e-011	-5,6227e-011	-5,6075e-011	-5,5922e-011	-5,5769e-011	-9,7787e-012	-9,6259e-012	-5,5311e-011	-5,5158e-011	-9,0147e-012	3,7128e-011	-8,7091e-012	-5,4394e-011	-1,0008e-010	-5,3935e-011	-7,9452e-012	3,8351e-011	-7,4868e-012	-7,334e-012	3,8962e-011
3,4225e-011	-1,1765e-011	3,4073e-011	8,0063e-011	8,0063e-011	3,4073e-011	3,392e-011	1,259e-010	1,259e-010	3,392e-011	-1,1918e-011	3,392e-011	3,4073e-011	8,0063e-011	8,0063e-011	8,0063e-011	8,0063e-011	3,4225e-011	-5,7602e-011	-5,7602e-011	-1,1459e-011	-5,745e-011	-1,1307e-011	-1,1307e-011	-1,1154e-011	-5,7144e-011	-1,0283e-010	-1,0268e-010	-1,0268e-010	-5,6686e-011	-5,6533e-011	-1,0222e-010	-1,0222e-010	-5,6227e-011	3,5753e-011	-9,9315e-012	-5,5769e-011	-1,4744e-010	-1,013e-010	-5,5311e-011	-5,5158e-011	-5,5005e-011	-1,0069e-010	-1,4637e-010	-1,4622e-010	-1,0008e-010	-9,9926e-011	-9,962e-011	-5,363e-011	-7,4868e-012
1,2987e-010	1,3018e-010	8,4647e-011	8,4952e-011	8,5258e-011	8,5716e-011	8,6022e-011	8,648e-011	4,0948e-011	4,1254e-011	4,1712e-011	8,7855e-011	1,8029e-010	2,2644e-010	2,269e-010	8,9383e-011	-2,1391e-012	-4,7671e-011	-1,3751e-012	-9,1675e-013	-6,1117e-013	-9,1981e-011	-1,3767e-010	-9,1217e-011	-4,4921e-011	-4,4615e-011	-4,4157e-011	-8,9689e-011	-1,3522e-010	-8,8925e-011	-8,8466e-011	-8,8161e-011	-8,7702e-011	-4,1407e-011	-8,6938e-011	-8,648e-011	-8,6174e-011	-3,9879e-011	-8,5258e-011	-8,4952e-011	-1,3048e-010	-8,4035e-011	-1,2972e-010	-1,2926e-010	-1,288e-010	-1,285e-010	-8,2049e-011	-1,2758e-010	-1,2728e-010	-1,2682e-010
1,5921e-010	6,6923e-011	6,6464e-011	2,0321e-011	-2,6127e-011	-2,6433e-011	-2,6891e-011	-2,7197e-011	-7,3646e-011	-7,3951e-011	-7,4257e-011	-2,8725e-011	1,5478e-010	2,9214e-010	2,9183e-010	1,5386e-010	1,5585e-011	-3,0711e-011	-3,1017e-011	-7,7313e-011	-7,7618e-011	-7,7924e-011	-7,8229e-011	-3,2545e-011	-3,2697e-011	1,2987e-011	1,2682e-011	-3,3614e-011	-3,3767e-011	-3,4073e-011	-3,4378e-011	-3,4531e-011	1,1154e-011	-3,5142e-011	-3,5295e-011	-3,56e-011	-8,1744e-011	-3,6059e-011	9,7787e-012	-3,6364e-011	-3,667e-011	-3,6823e-011	-8,2966e-011	-1,2911e-010	-1,2926e-010	-1,2941e-010	-8,373e-011	-1,2987e-010	-8,4188e-011	-8,4341e-011
1,2193e-010	7,5173e-011	7,4257e-011	2,735e-011	7,2423e-011	2,5669e-011	-2,1238e-011	-6,7992e-011	-1,6089e-010	-1,1566e-010	-1,1658e-010	-2,5516e-011	1,1139e-010	2,4844e-010	1,5585e-010	1,7265e-011	-7,5326e-011	-7,609e-011	-7,6854e-011	-3,1781e-011	-1,2437e-010	-1,2514e-010	-1,259e-010	-1,2651e-010	-8,1285e-011	9,7787e-012	5,5158e-011	8,4035e-012	7,7924e-012	-3,8809e-011	-3,9573e-011	5,8061e-012	5,1949e-012	-8,7244e-011	-8,7855e-011	-4,2629e-011	-8,9078e-011	-4,3851e-011	-4,431e-011	-4,4921e-011	4,5837e-013	0	-4,6601e-011	-4,7213e-011	-1,6807e-012	-4,8129e-011	-4,8741e-011	-3,2086e-012	-3,667e-012	-5,0116e-011
8,3271e-011	3,6364e-011	3,56e-011	-1,1154e-011	-5,8061e-011	-1,0482e-010	-1,0558e-010	-6,0505e-011	-6,1269e-011	-6,2033e-011	-1,0894e-010	-6,3714e-011	-6,4478e-011	-6,5242e-011	-2,0016e-011	-2,0627e-011	-6,7381e-011	-1,1414e-010	-2,2766e-011	2,2308e-011	6,7534e-011	2,0932e-011	6,6312e-011	1,9557e-011	-2,6891e-011	-2,7502e-011	1,7724e-011	1,7113e-011	-2,9336e-011	-7,5937e-011	-3,0558e-011	-3,1169e-011	-3,1781e-011	1,3598e-011	1,2987e-011	1,2376e-011	1,1918e-011	1,1307e-011	1,0848e-011	-3,5448e-011	-3,6059e-011	-8,2507e-011	-8,2966e-011	-8,3424e-011	-3,7892e-011	7,4868e-012	5,3019e-011	9,8551e-011	5,2102e-011	-4,0184e-011
5,5005e-011	-3,7281e-011	-3,7587e-011	-3,7892e-011	-3,8198e-011	-3,8503e-011	-3,8809e-011	-8,5105e-011	6,57e-012	-3,9726e-011	-4,0031e-011	-4,0337e-011	-4,0643e-011	-8,6938e-011	-1,3308e-010	-1,3339e-010	-8,7702e-011	3,9726e-012	3,667e-012	4,9352e-011	-4,2782e-011	-4,3087e-011	-4,324e-011	-4,3546e-011	-8,9689e-011	-4,4004e-011	-4,4157e-011	-4,4462e-011	-4,4615e-011	-4,4768e-011	-4,5074e-011	-4,5226e-011	-1,3721e-010	-1,835e-010	-1,3767e-010	-1,3782e-010	-1,3797e-010	-1,3812e-010	-1,3828e-010	-9,2745e-011	-9,2897e-011	-4,706e-011	-4,7213e-011	-9,3356e-011	-9,3508e-011	-4,7518e-011	-1,6807e-012	8,9994e-011	1,3568e-010	8,9689e-011
7,7618e-011	3,1933e-011	-1,4057e-011	-5,9742e-011	-1,3751e-011	-1,3598e-011	-5,9436e-011	-1,3446e-011	-1,3293e-011	-1,314e-011	-1,2987e-011	-1,2834e-011	-1,2834e-011	3,3309e-011	3,3461e-011	3,3614e-011	-1,2223e-011	-1,2071e-011	-5,7755e-011	-1,1765e-011	8,0216e-011	8,0368e-011	-1,1307e-011	3,4836e-011	-1,1001e-011	-1,0848e-011	-5,6533e-011	-1,0237e-010	-5,6227e-011	-1,0206e-010	-5,5922e-011	-9,9315e-012	-9,7787e-012	-9,6259e-012	3,6517e-011	-9,1675e-012	-5,4852e-011	-5,4699e-011	-5,4547e-011	-5,4394e-011	-8,4035e-012	-5,3935e-011	-5,3783e-011	-5,363e-011	-7,6396e-012	3,8656e-011	3,8809e-011	8,4799e-011	1,3094e-010	1,3125e-010
8,0368e-011	-1,2529e-011	-1,3446e-011	3,1781e-011	3,0864e-011	-1,589e-011	-6,2645e-011	-1,7571e-011	-1,8488e-011	-1,9252e-011	2,5975e-011	-2,078e-011	-6,7381e-011	-2,2308e-011	-6,8909e-011	-2,3835e-011	2,1544e-011	6,677e-011	2,0016e-011	-7,2423e-011	-7,3034e-011	1,8029e-011	1,7418e-011	1,6807e-011	1,6196e-011	1,5585e-011	-3,1017e-011	-3,1628e-011	-7,8077e-011	-3,285e-011	1,2682e-011	-3,392e-011	-3,4378e-011	-3,4989e-011	-3,5448e-011	-8,1896e-011	-8,2355e-011	-3,6976e-011	-3,7434e-011	8,098e-012	5,363e-011	5,3171e-011	5,2713e-011	6,2645e-012	-4,0031e-011	-4,049e-011	-4,0948e-011	5,0727e-011	5,0268e-011	4,9963e-011
1,5707e-010	1,1047e-010	1,0986e-010	1,7265e-011	1,6654e-011	6,2033e-011	1,5432e-011	-3,0864e-011	-3,1475e-011	-3,2086e-011	-3,2697e-011	-3,3156e-011	-3,3767e-011	-8,0216e-011	-3,4836e-011	1,0543e-011	9,9315e-012	5,5463e-011	1,0084e-010	1,0038e-010	1,4592e-010	9,9467e-011	7,1812e-012	-3,9115e-011	-3,9573e-011	-4,0031e-011	-4,049e-011	5,0421e-012	-4,1254e-011	-4,1559e-011	3,8198e-012	-4,2323e-011	-4,2782e-011	2,7502e-012	-8,9383e-011	-4,3698e-011	-9,0147e-011	-9,0453e-011	-4,4768e-011	-4,5074e-011	4,5837e-013	-4,5685e-011	-9,1828e-011	-9,2133e-011	-9,2439e-011	-4,6754e-011	-1,0695e-012	-1,3751e-012	-1,5279e-012	-1,8335e-012
5,9436e-011	1,3598e-011	1,3751e-011	-3,2239e-011	-7,8077e-011	-7,8077e-011	-7,7924e-011	-7,7924e-011	-7,7771e-011	-3,1933e-011	-3,1781e-011	-3,1781e-011	-7,7465e-011	-7,7465e-011	-7,7313e-011	-3,1322e-011	-3,1169e-011	-3,1169e-011	-7,6854e-011	-3,0864e-011	1,5279e-011	1,5432e-011	1,5585e-011	-3,0253e-011	-7,5937e-011	-7,5785e-011	-7,5632e-011	-7,5479e-011	-2,9336e-011	-2,9183e-011	-2,903e-011	-7,4715e-011	-2,8572e-011	1,7571e-011	1,7877e-011	1,8029e-011	6,402e-011	1,8488e-011	1,8793e-011	1,8946e-011	1,9252e-011	1,9405e-011	1,971e-011	-2,5975e-011	-2,5669e-011	-7,1354e-011	-2,5211e-011	-2,4905e-011	2,1391e-011	2,1696e-011
6,8145e-011	2,2002e-011	-6,9826e-011	-6,9979e-011	-2,3988e-011	-6,9979e-011	-2,4141e-011	2,1696e-011	-7,0131e-011	-7,0131e-011	-7,0131e-011	-1,1627e-010	-7,0284e-011	-7,0284e-011	-2,4294e-011	-2,4294e-011	-7,0284e-011	-7,0284e-011	-7,0284e-011	-7,0284e-011	-7,0284e-011	-1,1627e-010	-7,0284e-011	-2,4294e-011	-7,0284e-011	-2,4141e-011	-2,4141e-011	-7,0131e-011	-7,0131e-011	-7,0131e-011	-6,9979e-011	-1,1597e-010	-2,3988e-011	2,2002e-011	2,2002e-011	-2,3683e-011	-2,3683e-011	2,2155e-011	2,2308e-011	-2,353e-011	-1,1536e-010	-1,1536e-010	-1,152e-010	-1,152e-010	-1,1505e-010	-6,8909e-011	-6,8909e-011	-6,8756e-011	-6,8603e-011	-2,2613e-011
2,6739e-011	-1,9557e-011	-2,0016e-011	-2,0627e-011	2,4752e-011	-2,1544e-011	-2,2002e-011	-2,246e-011	-6,8909e-011	-6,9367e-011	-2,3835e-011	-2,4294e-011	-2,4752e-011	-7,1201e-011	-7,1659e-011	-7,1965e-011	-7,2423e-011	-7,2729e-011	-1,1918e-010	-7,3646e-011	1,7877e-011	1,7571e-011	-2,8725e-011	-2,903e-011	-7,5326e-011	-2,9642e-011	1,5738e-011	6,1422e-011	6,1117e-011	1,4821e-011	-3,1322e-011	-3,1628e-011	-3,1933e-011	-3,2086e-011	-3,2392e-011	1,314e-011	1,2834e-011	1,2682e-011	1,2376e-011	1,2223e-011	1,1918e-011	1,1765e-011	-3,4378e-011	-8,0521e-011	-1,2682e-010	-1,2697e-010	-1,2712e-010	-8,1285e-011	1,0237e-011	1,0084e-011
9,6259e-011	3,667e-012	3,0558e-012	-4,3546e-011	-4,4157e-011	-4,4768e-011	4,6601e-011	1,5279e-013	-9,2286e-011	-4,706e-011	-1,5279e-012	-4,8129e-011	-2,5975e-012	-4,9046e-011	-4,9657e-011	-5,0116e-011	-4,5837e-012	4,0795e-011	4,0337e-011	3,9879e-011	-6,4172e-012	-5,2866e-011	-9,9162e-011	-5,3783e-011	-8,2507e-012	3,7281e-011	-9,0147e-012	3,6517e-011	3,6059e-011	3,5753e-011	8,1438e-011	8,098e-011	8,0674e-011	-1,1459e-011	-1,1765e-011	7,9757e-011	7,9452e-011	3,3156e-011	7,884e-011	3,2545e-011	3,2239e-011	3,2086e-011	3,1781e-011	-1,4362e-011	-1,4515e-011	-1,0665e-010	-1,068e-010	-1,0711e-010	-6,1422e-011	-6,1575e-011
7,3187e-011	-1,7724e-011	-1,6807e-011	-1,589e-011	-1,4974e-011	7,7924e-011	3,285e-011	-1,2071e-011	3,4531e-011	3,5448e-011	3,6364e-011	3,7281e-011	3,8198e-011	-5,2713e-011	-9,7787e-011	-5,1032e-011	4,1712e-011	4,2476e-011	-2,4447e-012	-1,5279e-012	-7,6396e-013	1,5279e-013	9,1675e-013	-4,4157e-011	-4,3393e-011	-4,2629e-011	4,2782e-012	5,088e-011	5,1644e-011	6,7228e-012	-3,8503e-011	-3,774e-011	-3,6976e-011	-3,6212e-011	-3,5448e-011	-3,4531e-011	-7,9604e-011	-7,884e-011	-3,2239e-011	1,4362e-011	1,5126e-011	1,589e-011	-7,5173e-011	-7,441e-011	-7,3646e-011	-1,1902e-010	-1,1826e-010	-7,1506e-011	-7,0743e-011	-7,0131e-011
6,5242e-011	1,8793e-011	-2,735e-011	6,4172e-011	6,3714e-011	6,3409e-011	1,0909e-010	6,2797e-011	1,6501e-011	1,6196e-011	1,589e-011	1,5585e-011	-3,0558e-011	-7,6854e-011	-3,1169e-011	-7,7313e-011	-3,1628e-011	-3,1933e-011	-3,2239e-011	-3,2392e-011	-3,2697e-011	1,2987e-011	-3,3156e-011	-3,3461e-011	5,8214e-011	1,1918e-011	-1,259e-010	-1,2605e-010	-8,0521e-011	-3,4684e-011	-3,4836e-011	-3,5142e-011	-8,1285e-011	-8,1438e-011	-8,1591e-011	-3,5906e-011	9,7787e-012	9,6259e-012	9,4731e-012	-3,6517e-011	-3,667e-011	-3,6823e-011	8,8619e-012	-3,7128e-011	-3,7281e-011	-3,7281e-011	-3,7434e-011	-8,3577e-011	-8,373e-011	-1,2972e-010
1,2162e-010	7,5632e-011	7,5632e-011	2,9947e-011	2,9947e-011	2,9947e-011	2,9947e-011	-1,6043e-011	-6,1881e-011	-6,1881e-011	3,01e-011	-1,5738e-011	-6,1728e-011	-6,1575e-011	-6,1575e-011	-6,1422e-011	-1,0726e-010	-1,0711e-010	-1,0711e-010	-1,0695e-010	-6,1117e-011	-1,4974e-011	-6,0811e-011	-1,4821e-011	-1,4668e-011	3,1475e-011	3,1628e-011	7,7618e-011	3,1781e-011	-1,0588e-010	-1,0573e-010	-5,9742e-011	-5,9589e-011	-1,0527e-010	-1,0512e-010	-1,5096e-010	-1,0482e-010	-1,0466e-010	-5,8672e-011	-5,8519e-011	-1,2223e-011	-5,8061e-011	-5,7908e-011	-5,7755e-011	-1,1612e-011	-5,7297e-011	-1,0298e-010	-1,0283e-010	-1,0252e-010	-5,6533e-011
1,7877e-011	-2,7655e-011	-2,735e-011	-2,7044e-011	-7,2729e-011	-1,1841e-010	-1,1811e-010	-2,5822e-011	-2,5516e-011	-2,5211e-011	-7,0895e-011	-1,6242e-010	-1,1627e-010	-2,3988e-011	-2,3683e-011	-2,3377e-011	-2,3072e-011	2,3072e-011	-2,246e-011	-1,1414e-010	-1,1368e-010	-1,5921e-010	-1,589e-010	-1,1276e-010	-6,6464e-011	-6,6006e-011	-1,971e-011	-1,9405e-011	-6,5089e-011	-1,1062e-010	-6,4325e-011	-1,1001e-010	-1,0955e-010	-1,0925e-010	-6,295e-011	-1,0848e-010	-6,2186e-011	-1,589e-011	-1,0741e-010	-6,1117e-011	-6,0811e-011	-6,0353e-011	-6,0047e-011	-5,9589e-011	-1,3293e-011	-5,8825e-011	-5,8519e-011	-5,8061e-011	-5,7755e-011	-1,1307e-011
1,2605e-010	7,8229e-011	7,6243e-011	2,8572e-011	2,6739e-011	-2,1085e-011	-6,8909e-011	-2,4752e-011	6,5395e-011	-7,4104e-011	-1,2177e-010	-7,7618e-011	1,2682e-011	1,1001e-011	9,4731e-012	-3,8198e-011	5,2102e-011	4,5837e-012	3,0558e-012	-4,4462e-011	-4,599e-011	-1,3751e-012	-9,4884e-011	-1,421e-010	-1,4362e-010	-9,9162e-011	-1,0054e-010	-5,5922e-011	-5,7297e-011	-5,8519e-011	-1,3904e-011	-6,1117e-011	-1,0833e-010	-1,097e-010	-1,1093e-010	-6,6159e-011	-6,7228e-011	-6,8451e-011	-6,952e-011	-7,0743e-011	-1,178e-010	-7,2882e-011	-7,3951e-011	-2,903e-011	-1,2208e-010	-1,2315e-010	-1,2407e-010	-1,2514e-010	-8,0063e-011	-1,2697e-010
4,4462e-011	-2,903e-012	4,1712e-011	4,0337e-011	3,8962e-011	-5,4241e-011	-9,6259e-012	-5,6838e-011	-5,8061e-011	-1,3446e-011	3,1322e-011	3,01e-011	-1,7113e-011	2,7655e-011	2,6433e-011	2,5363e-011	7,0284e-011	6,9062e-011	6,7992e-011	6,6923e-011	1,9863e-011	1,8793e-011	-2,8266e-011	-2,9183e-011	-7,609e-011	-3,1169e-011	-7,8077e-011	-1,2498e-010	-3,4073e-011	-8,0827e-011	-8,1744e-011	-8,266e-011	8,2507e-012	7,334e-012	-3,942e-011	-4,0337e-011	-4,1101e-011	-8,7702e-011	-4,2629e-011	-4,3393e-011	-4,4157e-011	-4,4921e-011	3,0558e-013	-4,5837e-013	-1,0695e-012	-4,7824e-011	-4,8435e-011	-3,0558e-012	-3,8198e-012	-4,431e-012
4,9046e-011	4,7671e-011	4,6296e-011	-9,1675e-013	-2,2919e-012	4,217e-011	-5,0421e-012	-5,2255e-011	-9,962e-011	-1,0084e-010	-1,0084e-011	-1,1459e-011	-1,2682e-011	3,1933e-011	-6,1117e-011	-6,2186e-011	-6,3409e-011	-6,4631e-011	-1,971e-011	7,0895e-011	6,9826e-011	2,2613e-011	2,1544e-011	-2,5363e-011	-2,6433e-011	-2,7502e-011	1,7265e-011	-2,9642e-011	-7,6701e-011	-3,1628e-011	1,314e-011	1,2223e-011	-3,4684e-011	-3,56e-011	-3,6517e-011	-3,7434e-011	-8,4341e-011	-1,3125e-010	-8,6174e-011	-8,7091e-011	-1,34e-010	-1,3476e-010	-8,9689e-011	-4,4615e-011	-9,1369e-011	-9,2133e-011	-9,305e-011	-4,7824e-011	-4,8588e-011	4,2476e-011
4,1101e-011	-6,1117e-012	-7,4868e-012	-5,4547e-011	-5,5769e-011	-1,1154e-011	-1,2376e-011	-1,3598e-011	-1,4821e-011	-1,589e-011	2,8878e-011	-1,8335e-011	-1,9405e-011	-2,0627e-011	-2,1696e-011	-2,2766e-011	-2,3835e-011	-7,0743e-011	-7,1812e-011	1,8946e-011	-2,8114e-011	-2,9183e-011	-3,0253e-011	1,4821e-011	-3,2239e-011	-7,9146e-011	-3,4225e-011	-3,5142e-011	-3,6212e-011	-3,7128e-011	-8,3883e-011	-8,4799e-011	-8,5716e-011	-8,6633e-011	-4,1712e-011	-4,2629e-011	-4,3393e-011	-9,0147e-011	-1,369e-010	-9,1828e-011	-7,6396e-013	-4,7671e-011	-4,8435e-011	-3,2086e-012	-3,9726e-012	-4,7365e-012	-5,1644e-011	-5,2255e-011	-5,3019e-011	-5,3783e-011
8,5869e-011	-5,3935e-011	-9,9315e-012	-1,1765e-011	3,2545e-011	3,0711e-011	2,8878e-011	-1,8793e-011	-6,6312e-011	-2,2155e-011	-6,9826e-011	-7,1354e-011	-2,7197e-011	6,3103e-011	6,1422e-011	1,3904e-011	1,2376e-011	1,0695e-011	9,1675e-012	7,6396e-012	-8,5716e-011	-4,1254e-011	3,2086e-012	1,6807e-012	4,6296e-011	4,4921e-011	4,3393e-011	4,2018e-011	-5,3477e-012	3,942e-011	-7,9452e-012	-9,3203e-012	-1,0543e-011	-1,0375e-010	-1,0497e-010	-1,0619e-010	-6,1575e-011	-6,2797e-011	-6,402e-011	-6,5242e-011	-6,6464e-011	-2,1544e-011	2,3224e-011	2,2155e-011	-2,4905e-011	-7,2118e-011	-2,7197e-011	-7,4257e-011	-1,2101e-010	-1,2208e-010
1,1551e-010	2,2155e-011	-2,5058e-011	-2,6586e-011	-2,8114e-011	-7,5479e-011	-1,2284e-010	-7,8229e-011	-7,9604e-011	-8,098e-011	-3,6364e-011	-3,774e-011	-3,9115e-011	-4,0337e-011	4,2782e-012	4,8893e-011	4,7671e-011	4,5837e-013	-7,6396e-013	-1,9863e-012	-3,2086e-012	-4,2782e-012	-5,5005e-012	-9,8398e-011	-5,363e-011	3,7128e-011	-9,9315e-012	-1,1001e-011	-1,2071e-011	-1,0497e-010	-1,0588e-010	-6,0964e-011	-6,2033e-011	-6,295e-011	-1,8029e-011	2,6891e-011	-2,0016e-011	2,5058e-011	-2,1849e-011	2,3377e-011	2,246e-011	2,1544e-011	-2,5211e-011	1,9863e-011	1,9099e-011	-2,7655e-011	-2,8572e-011	-7,5173e-011	-1,2193e-010	-3,0864e-011
5,4241e-011	-3,8198e-011	-3,8656e-011	-3,9267e-011	6,2645e-012	5,8061e-012	5,5005e-012	-4,0948e-011	4,5837e-012	4,1254e-012	3,8198e-012	4,9352e-011	4,9046e-011	-4,3393e-011	-4,3698e-011	-4,4157e-011	1,5279e-012	1,2223e-012	9,1675e-013	-4,5379e-011	-4,5685e-011	-4,599e-011	-4,6296e-011	-6,1117e-013	-9,1675e-013	-1,0695e-012	-4,7365e-011	-1,6807e-012	4,4157e-011	4,3851e-011	4,3698e-011	-2,4447e-012	-9,4578e-011	-4,8893e-011	-4,9046e-011	-4,9199e-011	-4,9352e-011	-4,9504e-011	-4,9657e-011	-4,981e-011	-4,9963e-011	-5,0116e-011	-5,0116e-011	-5,0268e-011	-4,431e-012	-5,0421e-011	-4,5837e-012	-5,0574e-011	-5,0727e-011	-5,0727e-011
9,9467e-011	5,3019e-011	6,2645e-012	5,5005e-012	-4,1101e-011	4,1254e-012	3,5142e-012	2,7502e-012	2,1391e-012	1,5279e-012	-9,0911e-011	-4,5837e-011	-4,6449e-011	-1,0695e-012	-1,6807e-012	-4,8282e-011	-1,4057e-010	-9,5189e-011	-4,9963e-011	-5,0574e-011	-5,1032e-011	-5,1644e-011	-5,2102e-011	-5,2713e-011	-5,3171e-011	-5,3783e-011	-8,2507e-012	-8,7091e-012	3,667e-011	1,2804e-010	1,2758e-010	3,5295e-011	3,4836e-011	3,4378e-011	-1,2071e-011	-5,8519e-011	-5,8978e-011	-5,9283e-011	-5,9742e-011	-6,02e-011	-6,0505e-011	-6,0964e-011	-6,1269e-011	-6,1728e-011	-6,2033e-011	-6,2492e-011	-6,2797e-011	-1,0894e-010	-6,3409e-011	-6,3867e-011
4,8588e-011	2,4447e-012	2,2919e-012	-4,3851e-011	1,8335e-012	1,6807e-012	-9,0453e-011	-4,4615e-011	-4,4768e-011	9,1675e-013	4,6601e-011	4,6449e-011	-4,5532e-011	1,5279e-013	-4,5837e-011	-9,1981e-011	-1,3812e-010	-1,3828e-010	-1,3858e-010	-1,3873e-010	-4,6907e-011	-4,706e-011	-4,7213e-011	-4,7365e-011	-4,7518e-011	-1,8335e-012	-1,9863e-012	-1,9863e-012	4,3851e-011	4,3698e-011	-2,4447e-012	-9,4425e-011	-1,4057e-010	-1,4072e-010	-1,4087e-010	-9,4884e-011	-4,9046e-011	-4,9199e-011	-4,9352e-011	-9,5342e-011	-1,4149e-010	-1,4164e-010	-9,58e-011	-4,981e-011	-9,5953e-011	-1,421e-010	-9,6106e-011	-9,6259e-011	-4,5837e-012	-5,0421e-011
9,8551e-011	7,334e-012	5,363e-011	8,2507e-012	8,7091e-012	9,3203e-012	-8,2202e-011	-8,1744e-011	-3,5295e-011	-3,4684e-011	-3,4225e-011	-7,9757e-011	-7,9299e-011	-7,8688e-011	-7,8229e-011	-1,696e-010	-1,6914e-010	-1,6853e-010	-1,2208e-010	-1,2162e-010	-7,5326e-011	-7,4715e-011	-2,8266e-011	-2,7808e-011	-2,735e-011	1,9252e-011	1,971e-011	2,0168e-011	-2,5363e-011	-2,4752e-011	-2,4294e-011	2,2155e-011	-2,3377e-011	-2,2766e-011	-2,2308e-011	-6,7839e-011	-6,7381e-011	-2,078e-011	2,5669e-011	-1,9863e-011	-1,1123e-010	-1,1062e-010	-1,1016e-010	-1,097e-010	-1,0925e-010	-1,0879e-010	-6,2339e-011	-1,0772e-010	-6,1422e-011	-6,0964e-011
-1,1001e-011	-1,1459e-011	-1,1765e-011	3,3767e-011	3,3461e-011	-5,8672e-011	-5,8978e-011	-5,9283e-011	-5,9589e-011	-5,9742e-011	-1,4057e-011	-6,0353e-011	-6,0658e-011	-6,0811e-011	-6,1117e-011	-1,0726e-010	-1,0757e-010	-1,0772e-010	-1,5371e-010	-6,2186e-011	-6,2339e-011	-1,6501e-011	2,9183e-011	2,903e-011	2,8878e-011	-1,7113e-011	-1,7265e-011	-6,3409e-011	-1,0955e-010	-1,0955e-010	-1,097e-010	-1,5569e-010	-6,402e-011	-1,8029e-011	-1,8182e-011	-1,8182e-011	-6,4325e-011	-6,4325e-011	-1,1032e-010	-1,1047e-010	-6,4478e-011	-6,4478e-011	-1,8488e-011	-1,1047e-010	-1,1047e-010	-6,4478e-011	-6,4478e-011	-6,4478e-011	-1,8488e-011	-1,8488e-011
4,7365e-011	9,2745e-011	4,5837e-013	0	4,5532e-011	4,5074e-011	4,4615e-011	4,4157e-011	-4,8129e-011	-4,8435e-011	-4,8893e-011	-4,9352e-011	-4,9657e-011	-5,0116e-011	-5,0421e-011	-5,088e-011	-5,1185e-011	-5,6533e-012	-6,1117e-012	-5,2255e-011	-5,256e-011	-9,8856e-011	-7,334e-012	-7,6396e-012	-7,9452e-012	-8,2507e-012	-8,5563e-012	-5,4547e-011	-5,4852e-011	-5,5158e-011	-1,013e-010	-1,0161e-010	-5,5769e-011	-1,0237e-011	-5,6227e-011	-1,0543e-011	-1,0848e-011	-1,1001e-011	-1,1154e-011	-5,7144e-011	-1,0329e-010	-5,745e-011	-5,7602e-011	-5,7755e-011	-1,2071e-011	3,3767e-011	-5,8061e-011	-5,8214e-011	-5,8366e-011	-5,8366e-011
1,9893e-010	1,5218e-010	1,0527e-010	5,8519e-011	5,7602e-011	-3,5142e-011	-3,5906e-011	-3,667e-011	-3,7587e-011	-8,4188e-011	-8,4952e-011	-8,5716e-011	-8,648e-011	-8,7244e-011	-4,217e-011	-4,2934e-011	2,2919e-012	-4,431e-011	-4,5074e-011	-4,5685e-011	-4,6449e-011	-4,706e-011	-4,7671e-011	-4,8435e-011	-9,4884e-011	-4,9657e-011	-9,6106e-011	-9,6717e-011	-9,7328e-011	-9,7939e-011	-1,4439e-010	-9,9009e-011	-5,3783e-011	-8,2507e-012	-8,8619e-012	3,6517e-011	3,6059e-011	-1,039e-011	-5,6838e-011	-5,7297e-011	-1,0359e-010	-5,8214e-011	-1,2682e-011	-5,913e-011	-1,3598e-011	7,7771e-011	3,1322e-011	-1,4821e-011	-1,5279e-011	-1,0741e-010
1,311e-010	3,9267e-011	3,9115e-011	3,9115e-011	-7,0284e-012	3,8962e-011	3,8809e-011	-5,3171e-011	-5,3171e-011	-5,3324e-011	-9,9162e-011	-9,9162e-011	-1,4515e-010	-1,453e-010	-1,453e-010	-9,9315e-011	-5,3477e-011	-5,3477e-011	-5,3477e-011	-5,3477e-011	-9,9315e-011	-9,9315e-011	-5,3477e-011	-5,3477e-011	-7,4868e-012	-7,4868e-012	-5,3477e-011	-5,3324e-011	-5,3324e-011	-7,334e-012	8,4494e-011	8,4647e-011	1,3064e-010	8,4647e-011	8,4799e-011	3,8962e-011	-7,0284e-012	-6,8756e-012	-5,2866e-011	-9,8551e-011	-5,2713e-011	-9,8398e-011	-5,256e-011	-5,2408e-011	-6,4172e-012	-6,2645e-012	-6,1117e-012	-6,1117e-012	-5,9589e-012	-5,1796e-011
2,2919e-011	-2,2155e-011	-6,7381e-011	-2,0474e-011	-1,971e-011	-1,8946e-011	-1,8182e-011	-1,7265e-011	-6,2492e-011	-1,0772e-010	-1,5279e-010	-1,5203e-010	-1,0543e-010	-1,2529e-011	-5,7755e-011	-5,6991e-011	-5,6227e-011	-5,5463e-011	-8,7091e-012	3,7892e-011	-7,1812e-012	-5,2408e-011	-9,7787e-011	-9,7023e-011	-5,0268e-011	-3,5142e-012	-2,7502e-012	-4,7977e-011	-4,7213e-011	-9,2592e-011	-4,5837e-011	4,6754e-011	1,6807e-012	-4,3698e-011	3,0558e-012	-4,217e-011	-4,1559e-011	-8,6786e-011	-1,3201e-010	-1,3125e-010	-1,3048e-010	-3,8045e-011	-8,3271e-011	-8,266e-011	1,0084e-011	5,6533e-011	5,7297e-011	5,7908e-011	1,2682e-011	-7,8535e-011
-1,6349e-011	-1,6043e-011	-6,1728e-011	-1,0741e-010	-1,0711e-010	-1,068e-010	-6,0658e-011	-1,4515e-011	-6,0047e-011	-1,3904e-011	3,2239e-011	-1,3446e-011	-5,8978e-011	-1,5065e-010	-1,0451e-010	-5,8214e-011	-5,7908e-011	-1,1765e-011	-5,7297e-011	-1,0298e-010	-1,1001e-011	-5,6533e-011	-1,039e-011	3,5906e-011	-5,5616e-011	-1,013e-010	-1,01e-010	-5,4699e-011	-5,4394e-011	-1,0008e-010	-5,3935e-011	-7,7924e-012	-9,9315e-011	-9,9009e-011	-9,8703e-011	-9,8398e-011	-9,8092e-011	-9,7787e-011	-9,7481e-011	-9,7175e-011	-9,687e-011	-5,0574e-011	-5,0268e-011	-4,9963e-011	-4,9657e-011	-4,9352e-011	-3,2086e-012	4,3087e-011	4,3393e-011	4,3698e-011
1,8641e-010	1,3996e-010	9,3508e-011	1,2223e-012	-4,5226e-011	-9,1522e-011	-9,1981e-011	-9,2439e-011	-9,2897e-011	-1,3935e-010	-1,398e-010	-1,4026e-010	-9,4731e-011	-9,5036e-011	-4,9657e-011	-4,1254e-012	-9,6259e-011	-9,6717e-011	-5,1185e-011	-5,1491e-011	-5,1949e-011	-5,2255e-011	-9,8398e-011	-5,2866e-011	-5,3324e-011	-5,363e-011	-5,3935e-011	-1,0008e-010	-1,4622e-010	-1,4653e-010	-1,0084e-010	-1,0115e-010	-5,5616e-011	-1,0161e-010	-5,6075e-011	-1,0206e-010	-1,4836e-010	-1,0252e-010	-1,4882e-010	-1,0298e-010	-5,745e-011	-1,0344e-010	-5,7755e-011	-5,7908e-011	-1,2071e-011	3,3614e-011	1,2544e-010	3,3309e-011	3,3156e-011	-1,2834e-011
3,2697e-010	2,8144e-010	2,3606e-010	1,4454e-010	9,9162e-011	5,3783e-011	-8,3577e-011	-8,3119e-011	-8,266e-011	-1,2804e-010	-8,1591e-011	-8,1132e-011	-1,2651e-010	-1,2605e-010	-7,9757e-011	-3,3156e-011	-3,2697e-011	-7,8229e-011	-7,7771e-011	-1,2315e-010	-1,2254e-010	-1,2208e-010	-1,2162e-010	-7,5326e-011	-7,4715e-011	-1,2009e-010	-1,6563e-010	-1,6517e-010	-1,6456e-010	-1,641e-010	-1,1765e-010	-1,6318e-010	-1,6272e-010	-1,6211e-010	-2,0749e-010	-2,0703e-010	-1,6074e-010	-6,8298e-011	-1,5967e-010	-1,5921e-010	-1,5875e-010	-1,1215e-010	-1,1169e-010	-6,5395e-011	-6,4936e-011	-1,8335e-011	2,8114e-011	2,8572e-011	-1,696e-011	-6,2339e-011
6,2889e-010	5,8534e-010	4,4967e-010	3,1414e-010	1,3278e-010	-2,903e-012	-9,2592e-011	-1,3644e-010	-1,3415e-010	-1,78e-010	-1,3003e-010	-1,2789e-010	-1,7174e-010	-1,6975e-010	-1,6761e-010	-2,1146e-010	-2,0948e-010	-2,5348e-010	-2,515e-010	-2,0352e-010	-2,0168e-010	-1,997e-010	-1,5203e-010	-1,0405e-010	-5,6227e-011	-5,4394e-011	-5,256e-011	-5,0727e-011	-1,4087e-010	-1,3919e-010	-1,832e-010	-1,3568e-010	-1,3385e-010	-1,3216e-010	-1,7632e-010	-1,288e-010	-8,1132e-011	-1,2544e-010	-1,2376e-010	-1,2223e-010	-1,2055e-010	-7,3034e-011	-7,1506e-011	-6,9826e-011	-6,8298e-011	-6,677e-011	-6,5395e-011	-1,0986e-010	-1,0833e-010	-1,0695e-010
7,6594e-010	6,7564e-010	6,3134e-010	5,8687e-010	4,0475e-010	2,2246e-010	4,049e-011	-4,9963e-011	-4,8435e-011	-9,2897e-011	-1,3736e-010	-1,3583e-010	-1,3446e-010	-8,6938e-011	-1,3155e-010	-1,7586e-010	-1,7449e-010	-2,191e-010	-2,6357e-010	-2,1635e-010	-2,6082e-010	-2,136e-010	-1,204e-010	-7,3034e-011	-1,1765e-010	-1,6211e-010	-1,6089e-010	-1,5951e-010	-1,5829e-010	-1,5692e-010	-1,5569e-010	-2,0046e-010	-1,0726e-010	-1,0604e-010	-5,8825e-011	-5,7602e-011	-1,039e-011	-5,5158e-011	-9,9926e-011	-1,4469e-010	-1,4347e-010	-1,4225e-010	-1,4118e-010	-1,3996e-010	-1,8488e-010	-1,8366e-010	-1,366e-010	-8,9689e-011	-8,8466e-011	-8,7397e-011
3,6181e-010	2,7182e-010	3,1979e-010	4,5975e-010	5,5356e-010	5,0956e-010	3,7388e-010	1,9191e-010	1,0237e-011	-3,3767e-011	-7,7771e-011	-7,5937e-011	-1,1979e-010	-1,1796e-010	-1,6196e-010	-1,6013e-010	-1,5829e-010	-1,5646e-010	-1,0848e-010	-1,5264e-010	-1,9664e-010	-1,9481e-010	-1,4714e-010	-1,913e-010	-1,4362e-010	-1,4179e-010	-9,3967e-011	-1,8411e-010	-1,8228e-010	-1,3476e-010	-8,6938e-011	-8,5258e-011	-3,774e-011	-8,1896e-011	-8,0216e-011	-3,2545e-011	-3,0864e-011	-7,5021e-011	-7,3493e-011	-7,1812e-011	-7,0131e-011	-1,1444e-010	-1,1276e-010	-1,5707e-010	-1,5539e-010	-1,5386e-010	-1,9817e-010	-1,5065e-010	-1,4912e-010	-5,5769e-011
3,9115e-011	-9,687e-011	-9,5036e-011	9,0453e-011	3,2193e-010	4,1544e-010	4,6326e-010	4,651e-010	4,2079e-010	2,8496e-010	1,4897e-010	1,2834e-011	-3,1322e-011	-1,2147e-010	-7,3798e-011	-2,628e-011	6,7534e-011	2,3224e-011	-6,6923e-011	-6,5242e-011	-1,0955e-010	-1,0787e-010	-1,0634e-010	-1,5065e-010	-1,0298e-010	-1,0145e-010	-9,9773e-011	-9,8092e-011	-5,0574e-011	-4,9046e-011	-1,3935e-010	-1,8366e-010	-9,03e-011	-8,8772e-011	-4,1101e-011	-3,9573e-011	-8,4035e-011	-8,2507e-011	-8,1132e-011	-7,9604e-011	-7,8077e-011	-1,2254e-010	-1,67e-010	-1,1964e-010	-1,6395e-010	-1,1673e-010	-1,152e-010	-1,5967e-010	-1,1245e-010	-1,5676e-010
-2,5669e-011	-1,1582e-010	-1,1398e-010	-2,0321e-011	2,735e-011	1,6685e-010	3,9818e-010	4,9184e-010	5,855e-010	5,4119e-010	4,5104e-010	3,149e-010	1,3293e-010	-3,2086e-012	-9,3508e-011	-4,599e-011	-9,03e-011	-8,8619e-011	-1,3293e-010	-1,7724e-010	-1,2972e-010	-1,7403e-010	-1,725e-010	-1,7097e-010	-1,6945e-010	-1,6792e-010	-2,1223e-010	-1,6486e-010	-1,1734e-010	-1,1582e-010	-6,8451e-011	-6,6923e-011	-6,5548e-011	-1,0986e-010	-6,2492e-011	-6,1117e-011	-1,0558e-010	-1,0405e-010	-1,0268e-010	-1,4729e-010	-1,4576e-010	-9,8398e-011	-5,1185e-011	-4,981e-011	-9,4272e-011	-1,8488e-010	-1,3767e-010	-1,3629e-010	-1,3492e-010	-8,7702e-011
1,1001e-011	-7,884e-011	-3,1017e-011	1,6807e-011	-2,7197e-011	-2,5363e-011	2,2613e-011	2,081e-010	3,9374e-010	4,8756e-010	5,8122e-010	5,8305e-010	4,9306e-010	3,5707e-010	2,6693e-010	1,3094e-010	-5,088e-011	-1,4118e-010	-1,8518e-010	-2,2949e-010	-2,2766e-010	-1,7999e-010	-1,7831e-010	-2,2262e-010	-1,7495e-010	-1,7327e-010	-1,7159e-010	-1,2407e-010	-1,2254e-010	-2,1269e-010	-2,1101e-010	-1,6349e-010	-1,6196e-010	-1,6028e-010	-2,0474e-010	-2,4905e-010	-1,5569e-010	-1,5417e-010	-1,5264e-010	-1,971e-010	-1,9557e-010	-1,9405e-010	-1,9267e-010	-9,9315e-011	-9,7787e-011	-9,6412e-011	-9,5036e-011	-9,3508e-011	-1,8396e-010	-1,8259e-010
-5,5158e-011	-9,9773e-011	-5,2713e-011	-9,7328e-011	-5,0268e-011	-9,4884e-011	-9,3661e-011	-9,2439e-011	-4,5379e-011	1,3965e-010	3,7037e-010	5,5524e-010	6,4845e-010	5,5754e-010	5,1292e-010	2,8435e-010	1,0161e-010	-8,098e-011	-1,7174e-010	-2,1651e-010	-2,1544e-010	-1,6853e-010	-1,2147e-010	-1,6639e-010	-2,1116e-010	-2,1024e-010	-2,5516e-010	-2,081e-010	-1,6135e-010	-1,6028e-010	-1,1337e-010	-6,6312e-011	-1,5738e-010	-2,023e-010	-1,5539e-010	-1,0848e-010	-1,0757e-010	-1,5264e-010	-1,9756e-010	-2,4263e-010	-1,9573e-010	-1,9481e-010	-1,9389e-010	-1,4729e-010	-1,0038e-010	-9,9467e-011	-5,2713e-011	-5,1796e-011	-9,7023e-011	-1,421e-010
2,2613e-011	-6,8451e-011	-1,1352e-010	-1,1276e-010	-6,6006e-011	-6,5242e-011	-6,4478e-011	-1,7877e-011	-1,7113e-011	-1,6349e-011	7,6396e-011	1,6899e-010	2,6173e-010	4,463e-010	5,3874e-010	4,9352e-010	2,6464e-010	1,2758e-010	8,2507e-011	-5,4547e-011	-9,9773e-011	-1,4485e-010	-1,4408e-010	-1,4347e-010	-9,687e-011	-9,6106e-011	-4,9352e-011	-4,8741e-011	-1,398e-010	-1,3904e-010	-1,8427e-010	-1,8366e-010	-1,369e-010	-9,03e-011	-1,3553e-010	-1,8075e-010	-1,8014e-010	-1,7938e-010	-1,7877e-010	-1,78e-010	-1,314e-010	-1,3064e-010	-1,3003e-010	-1,2926e-010	-8,2813e-011	-8,2049e-011	-3,5448e-011	-8,0827e-011	-1,259e-010	-1,7128e-010
-8,6786e-011	-1,3064e-010	-1,288e-010	-8,098e-011	-7,9146e-011	-7,716e-011	-1,2116e-010	-1,1933e-010	-1,175e-010	-1,6165e-010	-1,1383e-010	-2,0168e-011	2,7655e-011	1,6715e-010	4,4462e-010	6,3011e-010	5,8596e-010	3,5799e-010	1,7602e-010	-5,9589e-012	-5,0268e-011	-2,5975e-012	-4,6907e-011	-4,5226e-011	-4,3546e-011	-1,3369e-010	-1,3201e-010	-8,4341e-011	-3,6976e-011	-3,5295e-011	-3,3614e-011	-1,2391e-010	-1,6822e-010	-1,2071e-010	-7,3187e-011	-7,1659e-011	-1,1612e-010	-1,6043e-010	-2,0489e-010	-1,5738e-010	-2,0184e-010	-1,5432e-010	-1,0711e-010	-1,0558e-010	-1,042e-010	-5,6686e-011	-1,013e-010	-5,3783e-011	-6,57e-012	-5,1949e-012
-6,8756e-011	-1,1352e-010	-1,5844e-010	-1,1139e-010	-1,1032e-010	-6,3409e-011	-1,6349e-011	3,0558e-011	-1,4362e-011	-5,9283e-011	-1,0405e-010	-1,0313e-010	-1,0237e-011	8,266e-011	3,1322e-010	5,8993e-010	6,3668e-010	4,5394e-010	1,7938e-010	4,2476e-011	-4,8435e-011	-1,3935e-010	-1,3843e-010	-1,3736e-010	-1,3644e-010	-1,3553e-010	-1,806e-010	-2,2552e-010	-1,7892e-010	-1,78e-010	-1,311e-010	-1,3018e-010	-1,2926e-010	-1,285e-010	-1,7357e-010	-1,2682e-010	-1,259e-010	-7,9146e-011	-3,2392e-011	-7,7465e-011	-1,2254e-010	-1,2177e-010	-1,2101e-010	-1,6624e-010	-1,6532e-010	-1,1857e-010	-7,1812e-011	-1,1704e-010	-1,1627e-010	-1,1551e-010
-1,0543e-010	-1,9618e-010	-1,9527e-010	-1,9435e-010	-1,4744e-010	-1,9236e-010	-9,962e-011	-9,8703e-011	-5,1796e-011	-9,6717e-011	-1,4179e-010	-9,4884e-011	-9,3967e-011	-4,7213e-011	9,1522e-011	4,1407e-010	5,9864e-010	5,5356e-010	2,79e-010	9,5953e-011	5,0421e-012	5,9589e-012	-3,9115e-011	-3,8351e-011	-8,3271e-011	-8,2355e-011	-8,1591e-011	-8,0674e-011	-1,259e-010	-1,2498e-010	-1,2422e-010	-1,233e-010	-1,2254e-010	-1,6746e-010	-1,667e-010	-1,2009e-010	-7,334e-011	-7,2423e-011	-2,5822e-011	2,0932e-011	-2,4294e-011	-6,9367e-011	-6,8451e-011	-1,5951e-010	-1,1291e-010	-1,1215e-010	-1,1139e-010	-1,5646e-010	-1,1001e-010	-6,3256e-011
4,7213e-011	3,0558e-012	-8,7091e-011	-8,5411e-011	-8,373e-011	-1,2804e-010	-1,2636e-010	-1,7067e-010	-1,6914e-010	-1,6746e-010	-7,3798e-011	1,9557e-011	-7,059e-011	-1,1505e-010	-6,7381e-011	1,178e-010	3,4898e-010	4,8847e-010	2,6036e-010	7,8077e-011	-5,8061e-011	-1,9435e-010	-2,3881e-010	-2,8312e-010	-2,3576e-010	-1,8839e-010	-1,8686e-010	-2,3133e-010	-2,2995e-010	-2,2842e-010	-2,2705e-010	-2,2552e-010	-2,2415e-010	-2,2262e-010	-2,6708e-010	-2,1987e-010	-1,725e-010	-2,1712e-010	-1,6975e-010	-1,2254e-010	-1,67e-010	-1,6563e-010	-1,6425e-010	-1,1704e-010	-1,615e-010	-1,6028e-010	-2,0489e-010	-2,0367e-010	-2,023e-010	-1,5508e-010
-1,1459e-010	-2,0459e-010	-2,026e-010	-1,5478e-010	-2,4462e-010	-2,4279e-010	-2,4095e-010	-1,9313e-010	-1,913e-010	-1,8946e-010	-1,4164e-010	-1,398e-010	-1,8396e-010	-1,8213e-010	-1,8029e-010	-8,648e-011	1,9084e-010	3,7648e-010	4,24e-010	1,9618e-010	6,02e-011	-2,9947e-011	-7,4104e-011	-1,1826e-010	-1,6257e-010	-2,0673e-010	-2,0489e-010	-2,0321e-010	-2,0153e-010	-1,5401e-010	-1,5233e-010	-1,9649e-010	-1,9481e-010	-1,4729e-010	-1,4576e-010	-1,4408e-010	-1,8824e-010	-1,8671e-010	-1,3919e-010	-1,3767e-010	-1,8182e-010	-1,8029e-010	-1,7861e-010	-2,2308e-010	-1,7556e-010	-1,7403e-010	-1,725e-010	-1,2514e-010	-7,7618e-011	-1,2208e-010
1,2223e-012	-8,9536e-011	-4,2782e-011	-4,1712e-011	-4,0643e-011	-8,5411e-011	-1,3048e-010	-1,7525e-010	-2,2017e-010	-2,191e-010	-2,1819e-010	-2,6311e-010	-2,1605e-010	-2,1498e-010	-2,1406e-010	-1,67e-010	6,3714e-011	4,3209e-010	6,1682e-010	4,8007e-010	2,0566e-010	2,2766e-011	-2,2155e-011	-1,5875e-010	-1,5783e-010	-1,5676e-010	-2,0168e-010	-2,0077e-010	-1,5371e-010	-1,5279e-010	-1,0588e-010	-1,0482e-010	-1,039e-010	-1,4867e-010	-1,4775e-010	-1,4668e-010	-9,9773e-011	-5,2866e-011	-5,1796e-011	-9,687e-011	-1,4164e-010	-1,4072e-010	-1,3965e-010	-1,3873e-010	-1,3767e-010	-1,8274e-010	-1,3568e-010	-1,8075e-010	-1,7968e-010	-1,7877e-010
3,8351e-011	-5,3935e-011	-5,4394e-011	-5,4699e-011	-1,0115e-010	-1,0145e-010	-1,0191e-010	-1,0222e-010	-1,0252e-010	-1,0298e-010	-1,4912e-010	-1,4943e-010	-1,039e-010	-5,8366e-011	3,3156e-011	2,625e-010	3,0818e-010	5,3752e-010	6,292e-010	4,9107e-010	1,6929e-010	7,716e-011	-1,5126e-011	-1,5294e-010	-1,5325e-010	-1,0772e-010	-1,5371e-010	-1,5401e-010	-1,0833e-010	-1,5447e-010	-1,5463e-010	-1,5478e-010	-1,5508e-010	-1,094e-010	-6,3561e-011	-6,3714e-011	-1,0986e-010	-6,4172e-011	-6,4325e-011	-1,1047e-010	-1,1062e-010	-6,4784e-011	-1,1093e-010	-1,1093e-010	-1,5692e-010	-1,5707e-010	-1,1139e-010	-1,1139e-010	-1,1154e-010	-6,57e-011
-7,4104e-011	-1,6456e-010	-1,6318e-010	-1,1597e-010	-1,6058e-010	-1,5921e-010	-1,5799e-010	-1,5661e-010	-1,094e-010	-6,2339e-011	-6,0964e-011	-5,9742e-011	3,3461e-011	2,1834e-010	4,4921e-010	5,4226e-010	5,4348e-010	5,447e-010	4,541e-010	2,7166e-010	8,9078e-011	4,4462e-011	-4,6449e-011	-9,1064e-011	-8,9994e-011	-1,3476e-010	-1,7968e-010	-2,243e-010	-1,7739e-010	-1,3033e-010	-1,751e-010	-1,2804e-010	-2,188e-010	-2,1773e-010	-1,2483e-010	-1,6975e-010	-1,6868e-010	-1,6761e-010	-1,667e-010	-1,1964e-010	-7,2576e-011	-2,5669e-011	-7,059e-011	-1,1551e-010	-6,8603e-011	-2,1696e-011	-6,6617e-011	-1,9863e-011	-1,8793e-011	-1,7877e-011
-5,8825e-011	-1,4943e-010	-1,942e-010	-1,9298e-010	-9,9773e-011	-9,8551e-011	-9,7328e-011	-9,6106e-011	-2,903e-012	4,4157e-011	9,1369e-011	1,3843e-010	3,6914e-010	5,5418e-010	6,0139e-010	4,6464e-010	2,3622e-010	5,363e-011	8,8619e-012	-3,5906e-011	5,6991e-011	1,2223e-011	-7,8535e-011	-7,7465e-011	-7,6396e-011	-1,2116e-010	-1,2009e-010	-1,1902e-010	-1,1796e-010	-1,1689e-010	-1,1582e-010	-6,8909e-011	-6,7839e-011	2,5211e-011	7,2118e-011	2,7197e-011	-1,7724e-011	-1,6654e-011	-6,1728e-011	-6,0658e-011	-1,3751e-011	-5,8672e-011	3,4225e-011	-1,0848e-011	-9,7787e-012	3,7128e-011	3,8045e-011	-7,0284e-012	-5,2102e-011	-5,1032e-011
-5,8672e-011	-1,0344e-010	-1,4821e-010	-1,01e-010	-1,4576e-010	-9,8551e-011	-1,4332e-010	-5,0116e-011	8,8772e-011	2,2781e-010	4,1284e-010	5,9757e-010	6,4478e-010	5,5418e-010	3,7144e-010	2,3484e-010	1,4408e-010	9,9315e-011	8,5563e-012	-3,6059e-011	-8,098e-011	-1,259e-010	-7,8688e-011	-1,2361e-010	-1,2254e-010	-2,133e-010	-1,6624e-010	-1,1918e-010	-1,1811e-010	-7,1048e-011	-1,1597e-010	-1,6089e-010	-1,5982e-010	-6,6923e-011	-6,5853e-011	-1,1077e-010	-6,3867e-011	-1,0879e-010	-6,1728e-011	-6,0811e-011	-5,9742e-011	-5,8672e-011	-5,7755e-011	-5,6686e-011	-1,476e-010	-1,0084e-010	-5,3783e-011	-5,2866e-011	-5,1949e-011	-5,088e-011
-9,4272e-011	-1,3843e-010	-1,8243e-010	-1,3476e-010	-1,3293e-010	6,7228e-012	1,4637e-010	3,3186e-010	4,7152e-010	5,1934e-010	5,2102e-010	4,7686e-010	3,8672e-010	2,5073e-010	1,6058e-010	2,4447e-011	-1,971e-011	-6,402e-011	-6,2339e-011	-1,0665e-010	-1,0497e-010	-1,9511e-010	-1,9343e-010	-2,379e-010	-1,9023e-010	-1,887e-010	-1,4103e-010	-4,7671e-011	-1,3782e-010	-1,3629e-010	-1,8075e-010	-1,7922e-010	-1,3171e-010	-1,3018e-010	-8,2813e-011	-1,2728e-010	-1,7174e-010	-1,7021e-010	-1,2284e-010	-1,2132e-010	-1,1994e-010	-1,1841e-010	-1,1704e-010	-1,1566e-010	-1,1429e-010	-6,7076e-011	-6,57e-011	-1,1016e-010	-6,295e-011	-1,5585e-011
1,5279e-012	-8,8772e-011	-4,1407e-011	5,1796e-011	1,453e-010	2,8435e-010	4,6968e-010	5,1705e-010	4,7258e-010	3,8213e-010	2,4569e-010	6,3409e-011	1,8946e-011	-2,5669e-011	-2,4294e-011	-6,8756e-011	-1,1322e-010	-1,5783e-010	-2,0245e-010	-2,0107e-010	-1,5386e-010	-1,5249e-010	-1,5111e-010	-1,4974e-010	-1,4851e-010	-1,4714e-010	-1,916e-010	-1,9038e-010	-1,4317e-010	-1,4194e-010	-1,8641e-010	-1,3935e-010	-1,3812e-010	-4,4768e-011	2,2919e-012	4,9504e-011	4,7365e-012	-8,5869e-011	-8,4647e-011	-3,7434e-011	-3,6212e-011	-8,098e-011	-7,9757e-011	-1,2453e-010	-1,233e-010	-7,609e-011	-1,2101e-010	-7,3798e-011	1,9252e-011	-2,5516e-011
1,4897e-010	1,2682e-011	1,421e-011	2,4523e-010	4,764e-010	5,6976e-010	5,2514e-010	3,8885e-010	2,0657e-010	7,0131e-011	-2,0321e-011	-6,4936e-011	-6,3561e-011	-6,2186e-011	-1,5264e-010	-1,5126e-010	-1,5004e-010	-1,0283e-010	-5,5463e-011	-5,4241e-011	-5,3019e-011	-9,7634e-011	-9,6412e-011	-9,5189e-011	-1,398e-010	-1,3843e-010	-9,1369e-011	-1,3598e-010	-8,9078e-011	-8,7855e-011	-1,3247e-010	-1,3125e-010	-8,4341e-011	-8,3119e-011	-8,2049e-011	-1,2666e-010	-1,2559e-010	-7,8535e-011	-3,1475e-011	1,5585e-011	-2,9336e-011	-2,8266e-011	1,8793e-011	1,9863e-011	2,0932e-011	6,7839e-011	-2,2919e-011	-2,1849e-011	2,5058e-011	2,6127e-011
3,531e-010	2,6418e-010	3,5891e-010	5,4547e-010	6,402e-010	5,5112e-010	2,7823e-010	9,7328e-011	8,098e-012	-3,4989e-011	-3,2392e-011	-7,5632e-011	-1,1887e-010	-1,1627e-010	-1,1352e-010	-1,1108e-010	-1,0848e-010	-1,5187e-010	-1,0329e-010	-1,0084e-010	-9,8398e-011	-9,5953e-011	-9,3508e-011	-1,3705e-010	-1,806e-010	-2,2399e-010	-1,7586e-010	-8,1438e-011	-7,9146e-011	-1,2284e-010	-2,1238e-010	-1,6425e-010	-6,9979e-011	-6,7687e-011	-1,971e-011	-1,7571e-011	-6,1117e-011	-1,314e-011	-1,1001e-011	-8,8619e-012	-6,7228e-012	-5,0574e-011	-9,4425e-011	-9,2439e-011	-9,03e-011	-4,2323e-011	-8,6327e-011	-8,4341e-011	-3,6364e-011	-8,0368e-011
6,2278e-010	5,3294e-010	5,8122e-010	5,3752e-010	4,4783e-010	2,6632e-010	1,3079e-010	-4,8893e-012	-4,8741e-011	-9,2439e-011	-9,0453e-011	-1,343e-010	-1,78e-010	-1,7602e-010	-2,1987e-010	-1,2605e-010	-1,2407e-010	-1,2208e-010	-1,2009e-010	-1,6395e-010	-2,0795e-010	-2,0596e-010	-1,5814e-010	-1,5615e-010	-1,0848e-010	-1,065e-010	-1,505e-010	-1,4867e-010	-1,4683e-010	-1,45e-010	-9,7328e-011	-9,5648e-011	-1,3965e-010	-1,3782e-010	-1,3614e-010	-8,8619e-011	-8,6786e-011	-1,3094e-010	-1,2926e-010	-1,2758e-010	-1,259e-010	-7,8382e-011	-3,0864e-011	-2,9183e-011	-2,7655e-011	-1,178e-010	-1,1627e-010	-6,8909e-011	-2,1238e-011	-6,57e-011
5,7037e-010	5,2591e-010	4,3546e-010	2,9901e-010	1,1673e-010	7,2118e-011	2,7655e-011	-6,295e-011	-1,0741e-010	-6,02e-011	-1,0466e-010	-1,0344e-010	-5,6227e-011	-1,0069e-010	-9,9467e-011	-5,2255e-011	-5,088e-011	-9,5495e-011	-9,4272e-011	-9,2897e-011	-1,3767e-010	-1,3629e-010	-1,3507e-010	-1,7968e-010	-1,7846e-010	-1,7724e-010	-1,7602e-010	-1,2896e-010	-1,2773e-010	-1,2651e-010	-7,9299e-011	-3,2239e-011	-3,1017e-011	-2,9794e-011	-2,8725e-011	-2,7502e-011	-2,628e-011	-2,5211e-011	-2,3988e-011	-2,2919e-011	2,4294e-011	7,1354e-011	2,6433e-011	2,7655e-011	7,4715e-011	2,9794e-011	3,0864e-011	3,1933e-011	-1,2987e-011	-1,0375e-010
2,3148e-010	1,8702e-010	1,4225e-010	5,1644e-011	9,8703e-011	9,9926e-011	-3,6517e-011	-3,5295e-011	-3,4073e-011	-7,884e-011	-7,7618e-011	-7,6549e-011	-1,2132e-010	-1,6593e-010	-1,1902e-010	-1,178e-010	-1,1673e-010	-1,615e-010	-1,1444e-010	-1,5921e-010	-1,5814e-010	-1,1123e-010	-1,8182e-011	-1,7113e-011	-1,6043e-011	-1,4974e-011	3,1933e-011	1,2468e-010	1,7174e-010	1,2682e-010	3,5906e-011	-8,8619e-012	-7,9452e-012	-5,2866e-011	-5,1949e-011	-5,1032e-011	-4,1254e-012	-3,0558e-012	-2,1391e-012	-1,2223e-012	-3,0558e-013	6,1117e-013	1,5279e-012	2,2919e-012	-4,2782e-011	-4,1865e-011	-4,0948e-011	-4,0184e-011	-3,9267e-011	7,4868e-012
[truncated: 462 more columns]
